# Supplementary material for: ﻿Unexpected richness and distinct patterns of Morchella (Ascomycota) species diversity in Chongqing, a notable “Furnace City”: unveiling rich diversity in hot regions
Source: IMA Fungus. 2025 Aug 12;16:e152685. doi: 10.3897/imafungus.16.152685 (PMC12365677; doi:10.3897/imafungus.16.152685)
Supplement: XML Treatment for Morchella chinensis [file imafungus.16.152685-treatment1.xml]

<!DOCTYPE tp:taxon-treatment
  PUBLIC "-//TaxonX//DTD Taxonomic Treatment Publishing DTD v0 20100105//EN" "tax-treatment-NSO.dtd">
<tp:taxon-treatment xmlns:tp="http://www.plazi.org/taxpub"><tp:treatment-meta><kwd-group><label>Taxon classification</label><kwd>
                <named-content content-type="kingdom">Animalia</named-content>
              </kwd><kwd>
                <named-content content-type="order">Pezizales</named-content>
              </kwd><kwd>
                <named-content content-type="family">Morchellaceae</named-content>
              </kwd></kwd-group><mixed-citation publication-type="journal"><person-group><name><surname>Qin</surname><given-names>Qin</given-names></name><name><surname>Teng</surname><given-names>Yan-Fei</given-names></name><name><surname>Hu</surname><given-names>Wen Shu</given-names></name><name><surname>Wei</surname><given-names>Jing-Yi</given-names></name><name><surname>Yu</surname><given-names>Zhong-Dong</given-names></name><name><surname>Du</surname><given-names>Ping</given-names></name><name><surname>Zhang</surname><given-names>Xiao-Yan</given-names></name><name><surname>Guo</surname><given-names>Xia</given-names></name><name><surname>Chen</surname><given-names>Meng-Qian</given-names></name><name><surname>Wei</surname><given-names>Wei</given-names></name><name><surname>Du</surname><given-names>Xi-Hui</given-names></name></person-group><article-title>﻿Unexpected richness and distinct patterns of <italic><tp:taxon-name><tp:taxon-name-part taxon-name-part-type="genus" reg="Morchella">Morchella</tp:taxon-name-part></tp:taxon-name></italic> (<italic><tp:taxon-name><tp:taxon-name-part taxon-name-part-type="phylum">Ascomycota</tp:taxon-name-part></tp:taxon-name></italic>) species diversity in Chongqing, a notable “Furnace City”: unveiling rich diversity in hot regions</article-title><source>IMA Fungus</source><day>12</day><month>08</month><year>2025</year><volume>16</volume><pub-id pub-id-type="doi">10.3897/imafungus.16.152685</pub-id></mixed-citation></tp:treatment-meta><tp:nomenclature><label>﻿</label><tp:taxon-name>
              <object-id xmlns:xlink="http://www.w3.org/1999/xlink" content-type="arpha" xlink:type="simple">7EB6A88D-C1CD-546A-A752-36BCCB61DA3D</object-id>
              <tp:taxon-name-part taxon-name-part-type="genus" reg="Morchella">Morchella</tp:taxon-name-part>
              <tp:taxon-name-part taxon-name-part-type="species" reg="chinensis">chinensis</tp:taxon-name-part>
              <object-id xmlns:xlink="http://www.w3.org/1999/xlink" content-type="mycobank" xlink:type="simple">857691</object-id>
            </tp:taxon-name><tp:taxon-authority>Q. Qin &amp; X.H. Du</tp:taxon-authority><tp:taxon-status xmlns:xlink="http://www.w3.org/1999/xlink" xlink:type="simple">sp. nov.</tp:taxon-status><xref ref-type="fig" rid="F2">Figs 2A, B</xref><xref ref-type="fig" rid="F8">, 8A, B</xref></tp:nomenclature><tp:treatment-sec sec-type="etymology" id="SECID0EM6CK"><title>Etymology.</title><p>The specific epithet chinensis (Latin, chinensis = “of China”) refers to the country of origin of the type specimen, China.</p><fig id="F8" position="float" orientation="portrait"><object-id xmlns:xlink="http://www.w3.org/1999/xlink" content-type="doi" xlink:type="simple">10.3897/imafungus.16.152685.figure8</object-id><object-id xmlns:xlink="http://www.w3.org/1999/xlink" content-type="arpha" xlink:type="simple">99F656E2-0AF1-5F58-88D9-136FDB7F091D</object-id><label>Figure 8.</label><caption><p>Morphological characteristics of new species, <italic><tp:taxon-name><tp:taxon-name-part taxon-name-part-type="genus" reg="Morchella">Morchella</tp:taxon-name-part><tp:taxon-name-part taxon-name-part-type="species" reg="chinensis">chinensis</tp:taxon-name-part></tp:taxon-name>, <tp:taxon-name><tp:taxon-name-part taxon-name-part-type="genus" reg="Morchella">Morchella</tp:taxon-name-part></tp:taxon-name> huguo</italic>, and <italic><tp:taxon-name><tp:taxon-name-part taxon-name-part-type="genus" reg="Morchella">Morchella</tp:taxon-name-part><tp:taxon-name-part taxon-name-part-type="species" reg="eoa">eoa</tp:taxon-name-part></tp:taxon-name></italic>, discovered in this study. A, B. Macro- and micro-morphological characters of <italic><tp:taxon-name><tp:taxon-name-part taxon-name-part-type="genus" reg="Morchella">Morchella</tp:taxon-name-part><tp:taxon-name-part taxon-name-part-type="species" reg="chinensis">chinensis</tp:taxon-name-part></tp:taxon-name></italic> sp. nov. (A. FCNU1326; B. FCNU1446). A1, B1. Ascocarps. A2, B2. Acroparaphyses; A3, B3. Paraphyses. A4, B4. Asci. A5, B5. <abbrev xmlns:xlink="http://www.w3.org/1999/xlink" xlink:title="scanning electron microscopy" id="ABBRID0EBBDK" xlink:type="simple">SEM</abbrev> images of ascospores, with regular longitudinal ornamentation. C. Macro- and micro-morphological characters of <italic><tp:taxon-name><tp:taxon-name-part taxon-name-part-type="genus" reg="Morchella">Morchella</tp:taxon-name-part><tp:taxon-name-part taxon-name-part-type="species" reg="huoguo">huoguo</tp:taxon-name-part></tp:taxon-name></italic> sp. nov. (FCNU1337). C1. Ascocarp. C2. Acroparaphyses. C3. Paraphyses. C4. Ascus. C5. <abbrev xmlns:xlink="http://www.w3.org/1999/xlink" xlink:title="scanning electron microscopy" id="ABBRID0EQBDK" xlink:type="simple">SEM</abbrev> image of an ascospore, with light irregular longitudinal and interconnecting transverse ornamentation. D. Macro- and micro-morphological characters of <italic><tp:taxon-name><tp:taxon-name-part taxon-name-part-type="genus" reg="Morchella">Morchella</tp:taxon-name-part><tp:taxon-name-part taxon-name-part-type="species" reg="eoa">eoa</tp:taxon-name-part></tp:taxon-name></italic> sp. nov. (FCNU1364). D1. Ascocarp. D2. Acroparaphyses. D3. Paraphyses. D4. Ascus. D5. <abbrev xmlns:xlink="http://www.w3.org/1999/xlink" xlink:title="scanning electron microscopy" id="ABBRID0E6BDK" xlink:type="simple">SEM</abbrev> image of an ascospore, with irregular longitudinal and interconnecting transverse ornamentation. Scale bars: 5 μm (A2–A4, B2–B4, C2–C4, D2–D5); 10 μm (A5, B5, C5).</p></caption><graphic xmlns:xlink="http://www.w3.org/1999/xlink" xlink:href="imafungus-16-e152685-g008.jpg" position="float" orientation="portrait" xlink:type="simple" id="oo_1392907.jpg"><uri content-type="original_file" xlink:type="simple">https://binary.pensoft.net/fig/1392907</uri></graphic></fig></tp:treatment-sec><tp:treatment-sec sec-type="diagnosis" id="SECID0EICDK"><title>Diagnosis.</title><p>Late-appearing, medium- to large-sized morel, characterized by an ovoid or bluntly conical pileus with deep and large pits in irregular sizes and with primary vertical and transecting horizontal ridges. Stipe long, usually inflated at the base, glabrous or finely mealy with yellowish granules. Paraphyses slender, obviously inflated at the apex. Usually occurring in subtropical broad-leaved forests, associated with <italic><tp:taxon-name><tp:taxon-name-part taxon-name-part-type="genus" reg="Quercus">Quercus</tp:taxon-name-part></tp:taxon-name></italic> sp., <italic><tp:taxon-name><tp:taxon-name-part taxon-name-part-type="genus" reg="Juglans">Juglans</tp:taxon-name-part></tp:taxon-name></italic> sp., and <italic><tp:taxon-name><tp:taxon-name-part taxon-name-part-type="genus" reg="Castanea">Castanea</tp:taxon-name-part></tp:taxon-name></italic> sp., and sometimes beside weeds.</p></tp:treatment-sec><tp:treatment-sec sec-type="material" id="SECID0EDDDK"><title>Type.</title><p><bold>China • 1</bold>; Chongqing Municipality, Chengkou County. 26 Apr 2024, Q. Qin (FCNU1326—<bold><italic>holotype</italic></bold> preserved in the Fungal Herbarium of Chongqing Normal University). GenBank: <abbrev xmlns:xlink="http://www.w3.org/1999/xlink" xlink:title="internal transcribed spacer" id="ABBRID0EODDK" xlink:type="simple">ITS</abbrev> = <ext-link xmlns:xlink="http://www.w3.org/1999/xlink" xlink:href="PV156392" ext-link-type="gen" xlink:type="simple">PV156392</ext-link>; <italic>EF1-a</italic> = <ext-link xmlns:xlink="http://www.w3.org/1999/xlink" xlink:href="PV227241" ext-link-type="gen" xlink:type="simple">PV227241</ext-link>; <italic><abbrev xmlns:xlink="http://www.w3.org/1999/xlink" xlink:title="RNA polymerase largest subunit" id="ABBRID0E6DDK" xlink:type="simple">RPB1</abbrev></italic> = <ext-link xmlns:xlink="http://www.w3.org/1999/xlink" xlink:href="PV227235" ext-link-type="gen" xlink:type="simple">PV227235</ext-link>; <italic><abbrev xmlns:xlink="http://www.w3.org/1999/xlink" xlink:title="RNA polymerase second largest subunit" id="ABBRID0EJEDK" xlink:type="simple">RPB2</abbrev></italic> = <ext-link xmlns:xlink="http://www.w3.org/1999/xlink" xlink:href="PV204696" ext-link-type="gen" xlink:type="simple">PV204696</ext-link>.</p></tp:treatment-sec><tp:treatment-sec sec-type="description" id="SECID0ESEDK"><title>Description.</title><p>Ascomata 91 mm high. Hymenophore 17 mm high; 43 mm wide at the widest point; ovoid with a convex or bluntly conical; the hymenophore attached to the stipe with a sinus, 10–12 primary vertical ridges and some shorter, secondary vertical ridges, and transecting horizontal ridges, forming a honeycomb-like structure. Ridges finely tomentose; pale yellow to dark brown. Pits asymmetrical; deep and irregular in outline and size; glabrous or finely tomentose; primarily elongated vertically; pale yellowish to yellowish brown. Stipe clavate to subclavate, 74 mm high; 23 mm wide; glabrous or finely mealy with yellowish granules. Context whitish; 2–3 mm thick in the hollow hymenophore; sometimes slightly chambered near the base. Sterile inner surface whitish and pubescent.</p><p>Ascospores measuring (19.36-) 19.98–25.08 (-25.78) × (12.37-) 12.49–14.88 (-15.79) μm (Q = 1.46–1.78, Qm = 1.65 ± 0.08), elliptical to ovoid, with obviously regular longitudinal ornamentation; contents homogeneous. Asci cylindrical, eight-spored, (299.92-) 310.98–385.80 (-388.74) × (18.26-) 19.85–24.54 (-26.92) μm. Paraphyses, cylindrical in shape, apices generally rounded but occasionally subclavate to clavate, septate, (123.98-) 130.51–239.75 (-263.98) × (10.35-) 10.73–17.78 (-23.32) μm, but difficult to measure their length. Elements on sterile ridges (105.09-) 116.22–214.51 (-226.41) × (10.96-) 13.57–19.30 (-21.07) μm, difficult to measure their length. The number of ascospores in asci observed to vary among four, six, seven, and eight.</p></tp:treatment-sec><tp:treatment-sec sec-type="habitat" id="SECID0EYEDK"><title>Habitat.</title><p>Solitary on the ground nearby weeds.</p></tp:treatment-sec><tp:treatment-sec sec-type="distribution" id="SECID0E4EDK"><title>Distribution.</title><p>This species is only known from Chongqing, China, and Shaanxi, China.</p></tp:treatment-sec><tp:treatment-sec sec-type="material" id="SECID0ECFDK"><title>Other specimens examined.</title><p><bold>China • 1</bold>; Shaanxi Province, Ankang City, 15 May 2017, Z.D. Yu (FCNU1445—preserved in the Fungal Herbarium of Chongqing Normal University). <bold>China • 1</bold>; Shaanxi Province, Ankang City, 15 May 2017, Z.D. Yu (FCNU1446—preserved in the Fungal Herbarium of Chongqing Normal University). <bold>China • 1</bold>; Shaanxi Province, Xi’an City, Heihe Forest Park, May 2017, Z.D. Yu (FCNU1447—preserved in the Fungal Herbarium of Chongqing Normal University).</p></tp:treatment-sec><tp:treatment-sec sec-type="comments" id="SECID0EOFDK"><title>Comments.</title><p>In comparison to <italic><tp:taxon-name><tp:taxon-name-part taxon-name-part-type="genus" reg="Morchella">M.</tp:taxon-name-part><tp:taxon-name-part taxon-name-part-type="species" reg="esculenta">esculenta</tp:taxon-name-part></tp:taxon-name></italic> and several other species clustered as the sister species, the ascocarp of <italic><tp:taxon-name><tp:taxon-name-part taxon-name-part-type="genus" reg="Morchella">M.</tp:taxon-name-part><tp:taxon-name-part taxon-name-part-type="species" reg="chinensis">chinensis</tp:taxon-name-part></tp:taxon-name></italic> is usually more sharply conical than them, and its stipe is proportionally longer. In addition, the distribution of <italic><tp:taxon-name><tp:taxon-name-part taxon-name-part-type="genus" reg="Morchella">M.</tp:taxon-name-part><tp:taxon-name-part taxon-name-part-type="species" reg="chinensis">chinensis</tp:taxon-name-part></tp:taxon-name></italic>, currently only known from Shaanxi and Chongqing, China, is more limited than <italic><tp:taxon-name><tp:taxon-name-part taxon-name-part-type="genus" reg="Morchella">M.</tp:taxon-name-part><tp:taxon-name-part taxon-name-part-type="species" reg="esculenta">esculenta</tp:taxon-name-part></tp:taxon-name></italic>, which is widely distributed in Europe and Asia.</p></tp:treatment-sec><tp:treatment-sec><!--Section generated to contain objects referenced in tp:taxon-treatment.--><fig id="F2" position="float" orientation="portrait"><object-id xmlns:xlink="http://www.w3.org/1999/xlink" content-type="doi" xlink:type="simple">10.3897/imafungus.16.152685.figure2</object-id><object-id xmlns:xlink="http://www.w3.org/1999/xlink" content-type="arpha" xlink:type="simple">40EC0D8A-FECA-53BF-80E6-2903EB783A6B</object-id><label>Figure 2.</label><caption><p>Morphological diversity of representative ascocarps of <italic><tp:taxon-name><tp:taxon-name-part taxon-name-part-type="genus" reg="Morchella">Morchella</tp:taxon-name-part></tp:taxon-name></italic> species collected in Chongqing, China. These ascocarps belong to 12 species from the Esculenta clade (A-F, H-S, V-X, yellow morels) and three from the Elata clade (G, T-U, black morels). A, B. <italic><tp:taxon-name><tp:taxon-name-part taxon-name-part-type="genus" reg="Morchella">M.</tp:taxon-name-part><tp:taxon-name-part taxon-name-part-type="species" reg="chinensis">chinensis</tp:taxon-name-part></tp:taxon-name></italic>. C. <italic><tp:taxon-name><tp:taxon-name-part taxon-name-part-type="genus" reg="Morchella">M.</tp:taxon-name-part><tp:taxon-name-part taxon-name-part-type="species" reg="huoguo">huoguo</tp:taxon-name-part></tp:taxon-name></italic>. D. <italic><tp:taxon-name><tp:taxon-name-part taxon-name-part-type="genus" reg="Morchella">M.</tp:taxon-name-part><tp:taxon-name-part taxon-name-part-type="species" reg="nipponensis">nipponensis</tp:taxon-name-part></tp:taxon-name></italic>. E. <italic><tp:taxon-name><tp:taxon-name-part taxon-name-part-type="genus" reg="Morchella">M.</tp:taxon-name-part><tp:taxon-name-part taxon-name-part-type="species" reg="esculenta">esculenta</tp:taxon-name-part></tp:taxon-name></italic>. F. <italic><tp:taxon-name><tp:taxon-name-part taxon-name-part-type="genus" reg="Morchella">M.</tp:taxon-name-part><tp:taxon-name-part taxon-name-part-type="species" reg="clivicola">clivicola</tp:taxon-name-part></tp:taxon-name></italic>. G. <italic><tp:taxon-name><tp:taxon-name-part taxon-name-part-type="genus" reg="Morchella">M.</tp:taxon-name-part><tp:taxon-name-part taxon-name-part-type="species" reg="diversa">diversa</tp:taxon-name-part></tp:taxon-name></italic>. H–J. <italic><tp:taxon-name><tp:taxon-name-part taxon-name-part-type="genus" reg="Morchella">M.</tp:taxon-name-part><tp:taxon-name-part taxon-name-part-type="species" reg="eoa">eoa</tp:taxon-name-part></tp:taxon-name></italic>. K–L. <italic><tp:taxon-name><tp:taxon-name-part taxon-name-part-type="genus" reg="Morchella">M.</tp:taxon-name-part><tp:taxon-name-part taxon-name-part-type="species" reg="montana">montana</tp:taxon-name-part></tp:taxon-name></italic>. M–R. Juvenile and mature ascocarps of <italic><tp:taxon-name><tp:taxon-name-part taxon-name-part-type="genus" reg="Morchella">M.</tp:taxon-name-part><tp:taxon-name-part taxon-name-part-type="species" reg="universitatis">universitatis</tp:taxon-name-part></tp:taxon-name></italic>. S. <italic><tp:taxon-name><tp:taxon-name-part taxon-name-part-type="genus" reg="Morchella">M.</tp:taxon-name-part><tp:taxon-name-part taxon-name-part-type="species" reg="galilaea">galilaea</tp:taxon-name-part></tp:taxon-name></italic>. T. <italic><tp:taxon-name><tp:taxon-name-part taxon-name-part-type="genus" reg="Morchella">M.</tp:taxon-name-part><tp:taxon-name-part taxon-name-part-type="species" reg="sextelata">sextelata</tp:taxon-name-part></tp:taxon-name></italic>. U. <italic><tp:taxon-name><tp:taxon-name-part taxon-name-part-type="genus" reg="Morchella">M.</tp:taxon-name-part><tp:taxon-name-part taxon-name-part-type="species" reg="pulchella">pulchella</tp:taxon-name-part></tp:taxon-name></italic>. V. <italic>Mes</italic>-10. W. <italic>Mes</italic>-12. X. <italic>Mes</italic>-23. Species names of the six newly described and one newly recorded species are highlighted in bold in the figure.</p></caption><graphic xmlns:xlink="http://www.w3.org/1999/xlink" xlink:href="imafungus-16-e152685-g002.jpg" position="float" orientation="portrait" xlink:type="simple" id="oo_1392901.jpg"><uri content-type="original_file" xlink:type="simple">https://binary.pensoft.net/fig/1392901</uri></graphic></fig></tp:treatment-sec></tp:taxon-treatment>
