# Supplementary material for: ﻿Unexpected richness and distinct patterns of Morchella (Ascomycota) species diversity in Chongqing, a notable “Furnace City”: unveiling rich diversity in hot regions
Source: IMA Fungus. 2025 Aug 12;16:e152685. doi: 10.3897/imafungus.16.152685 (PMC12365677; doi:10.3897/imafungus.16.152685)
Supplement: XML Treatment for Morchella eoa [file imafungus.16.152685-treatment3.xml]

<!DOCTYPE tp:taxon-treatment
  PUBLIC "-//TaxonX//DTD Taxonomic Treatment Publishing DTD v0 20100105//EN" "tax-treatment-NSO.dtd">
<tp:taxon-treatment xmlns:tp="http://www.plazi.org/taxpub"><tp:treatment-meta><kwd-group><label>Taxon classification</label><kwd>
                <named-content content-type="kingdom">Animalia</named-content>
              </kwd><kwd>
                <named-content content-type="order">Pezizales</named-content>
              </kwd><kwd>
                <named-content content-type="family">Morchellaceae</named-content>
              </kwd></kwd-group><mixed-citation publication-type="journal"><person-group><name><surname>Qin</surname><given-names>Qin</given-names></name><name><surname>Teng</surname><given-names>Yan-Fei</given-names></name><name><surname>Hu</surname><given-names>Wen Shu</given-names></name><name><surname>Wei</surname><given-names>Jing-Yi</given-names></name><name><surname>Yu</surname><given-names>Zhong-Dong</given-names></name><name><surname>Du</surname><given-names>Ping</given-names></name><name><surname>Zhang</surname><given-names>Xiao-Yan</given-names></name><name><surname>Guo</surname><given-names>Xia</given-names></name><name><surname>Chen</surname><given-names>Meng-Qian</given-names></name><name><surname>Wei</surname><given-names>Wei</given-names></name><name><surname>Du</surname><given-names>Xi-Hui</given-names></name></person-group><article-title>﻿Unexpected richness and distinct patterns of <italic><tp:taxon-name><tp:taxon-name-part taxon-name-part-type="genus" reg="Morchella">Morchella</tp:taxon-name-part></tp:taxon-name></italic> (<italic><tp:taxon-name><tp:taxon-name-part taxon-name-part-type="phylum">Ascomycota</tp:taxon-name-part></tp:taxon-name></italic>) species diversity in Chongqing, a notable “Furnace City”: unveiling rich diversity in hot regions</article-title><source>IMA Fungus</source><day>12</day><month>08</month><year>2025</year><volume>16</volume><pub-id pub-id-type="doi">10.3897/imafungus.16.152685</pub-id></mixed-citation></tp:treatment-meta><tp:nomenclature><label>﻿</label><tp:taxon-name>
              <object-id xmlns:xlink="http://www.w3.org/1999/xlink" content-type="arpha" xlink:type="simple">4F4168F2-2931-5068-A6F5-0A69D9426C50</object-id>
              <tp:taxon-name-part taxon-name-part-type="genus" reg="Morchella">Morchella</tp:taxon-name-part>
              <tp:taxon-name-part taxon-name-part-type="species" reg="eoa">eoa</tp:taxon-name-part>
              <object-id xmlns:xlink="http://www.w3.org/1999/xlink" content-type="mycobank" xlink:type="simple">859399</object-id>
            </tp:taxon-name><tp:taxon-authority>Q. Qin &amp; X.H. Du</tp:taxon-authority><tp:taxon-status xmlns:xlink="http://www.w3.org/1999/xlink" xlink:type="simple">sp. nov.</tp:taxon-status><xref ref-type="fig" rid="F2">Figs 2H–J</xref><xref ref-type="fig" rid="F8">, 8D</xref></tp:nomenclature><tp:treatment-sec sec-type="etymology" id="SECID0EPODK"><title>Etymology.</title><p>The specific epithet eoa is derived from the Latinized Greek word eōas (from Eōs, the goddess of dawn), meaning “eastern” or “of the dawn.” It refers to the species’ distribution currently only found in Eastern Asia.</p></tp:treatment-sec><tp:treatment-sec sec-type="diagnosis" id="SECID0EUODK"><title>Diagnosis.</title><p>Middle-appearing, small- to middle-sized morel, characterized by an oval or bluntly conical pileus with middle, deep, and relatively dense pits in irregular and polygonal sizes and primary vertical and rich transecting horizontal ridges. Stipe whitish to yellowish, of medium length, with a distinctly wrinkled surface, glabrous or finely mealy with yellowish granules, without obvious inflated. Paraphyses slender, slightly inflated at the apex. Occurring under <italic><tp:taxon-name><tp:taxon-name-part taxon-name-part-type="genus" reg="Pinus">Pinus</tp:taxon-name-part></tp:taxon-name></italic> sp.</p></tp:treatment-sec><tp:treatment-sec sec-type="material" id="SECID0EBPDK"><title>Type.</title><p><bold>China • 1</bold>; Chongqing Municipality, Qianjiang District. 7 Apr 2024, Q. Qin (FCNU1364—<bold><italic>holotype</italic></bold> preserved in the Fungal Herbarium of Chongqing Normal University). GenBank: <abbrev xmlns:xlink="http://www.w3.org/1999/xlink" xlink:title="internal transcribed spacer" id="ABBRID0EMPDK" xlink:type="simple">ITS</abbrev> = <ext-link xmlns:xlink="http://www.w3.org/1999/xlink" xlink:href="PV156412" ext-link-type="gen" xlink:type="simple">PV156412</ext-link>; <italic>EF1-a</italic> = <ext-link xmlns:xlink="http://www.w3.org/1999/xlink" xlink:href="PV227270" ext-link-type="gen" xlink:type="simple">PV227270</ext-link>; <italic><abbrev xmlns:xlink="http://www.w3.org/1999/xlink" xlink:title="RNA polymerase largest subunit" id="ABBRID0E4PDK" xlink:type="simple">RPB1</abbrev></italic> = <ext-link xmlns:xlink="http://www.w3.org/1999/xlink" xlink:href="PV227209" ext-link-type="gen" xlink:type="simple">PV227209</ext-link>; <italic><abbrev xmlns:xlink="http://www.w3.org/1999/xlink" xlink:title="RNA polymerase second largest subunit" id="ABBRID0EHQDK" xlink:type="simple">RPB2</abbrev></italic> = <ext-link xmlns:xlink="http://www.w3.org/1999/xlink" xlink:href="PV175872" ext-link-type="gen" xlink:type="simple">PV175872</ext-link>.</p></tp:treatment-sec><tp:treatment-sec sec-type="description" id="SECID0EQQDK"><title>Description.</title><p>Ascomata 124 mm high. Hymenophore 62 mm high; 34 mm wide at the widest point; conical to bluntly conical; pale brownish yellow or yellowish; with 9–11 primary vertical ridges and some shorter, secondary vertical ridges, and transecting horizontal ridges, forming a honeycomb-like or reticulate pattern. Ridges undulate, forming maze-like irregular geometric patterns; light yellowish-brown. Pits irregular polygonal, with serrated margins, moderate light brown. Stipe clavate to subclavate, 62 mm high; 16 mm wide; glabrous or finely mealy with yellowish granules. Context whitish; 2–3 mm thick in the hollow hymenophore; sometimes slightly chambered near the base. Sterile inner surface whitish and pubescent.</p><p>Ascospores (16.93-) 18.40–23.00 (-28.12) × (7.93-) 10.87–15.24 (-15.62) μm (Q = 1.37–3.55, Qm = 1.60 ± 0.34), elliptical to ovoid, with nearly irregular longitudinal and interconnecting transverse ornamentation; contents homogeneous. Asci cylindrical, eight-spored, (236.10-) 251.78–254.87 (-371.77) × (17.58-) 19.20–24.88 (-25.19) μm. Paraphyses, cylindrical, septate, apices generally merely rounded but occasionally subclavate, (113.03-) 115.07–174.92 (-177.91) × (10.84-) 10.90–16.49 (-19.65) μm, but difficult to measure their length. Elements on sterile ridges (75.37-) 80.45–131.94 (-150.68) × (12.05-) 12.11–20.32 (-21.02) μm. The number of ascospores in asci observed to vary from one to nine.</p></tp:treatment-sec><tp:treatment-sec sec-type="habitat" id="SECID0EWQDK"><title>Habitat.</title><p>Solitary on the ground under <italic><tp:taxon-name><tp:taxon-name-part taxon-name-part-type="genus" reg="Pyrus">Pyrus</tp:taxon-name-part></tp:taxon-name></italic> sp. and <italic><tp:taxon-name><tp:taxon-name-part taxon-name-part-type="genus" reg="Populus">Populus</tp:taxon-name-part></tp:taxon-name></italic> sp.</p></tp:treatment-sec><tp:treatment-sec sec-type="distribution" id="SECID0EKRDK"><title>Distribution.</title><p>Currently, this species is only recorded from southwestern China, such as Chongqing, Xizang, and Yunnan.</p></tp:treatment-sec><tp:treatment-sec sec-type="material" id="SECID0EPRDK"><title>Other specimens examined.</title><p><bold>China • 1</bold>; Chongqing Municipality, Qianjiang District. 7 Apr 2024, Q. Qin (FCNU1365—<bold><italic>paratype</italic></bold> preserved in the Fungal Herbarium of Chongqing Normal University). <bold>China • 1</bold>; Chongqing Municipality, Qianjiang District. 7 Apr 2024, Q. Qin (FCNU1366—<bold><italic>paratype</italic></bold> preserved in the Fungal Herbarium of Chongqing Normal University).</p></tp:treatment-sec><tp:treatment-sec sec-type="comments" id="SECID0E6RDK"><title>Comments.</title><p>This morphologically distinct species corresponds to the previously reported phylospecies <italic><tp:taxon-name><tp:taxon-name-part taxon-name-part-type="genus" reg="Morchella">Morchella</tp:taxon-name-part></tp:taxon-name></italic> sp. Mes-15 determined by multi-gene phylogenetic analysis in <xref ref-type="bibr" rid="B19">Du et al. (2012a)</xref>.</p></tp:treatment-sec><tp:treatment-sec><!--Section generated to contain objects referenced in tp:taxon-treatment.--><fig id="F2" position="float" orientation="portrait"><object-id xmlns:xlink="http://www.w3.org/1999/xlink" content-type="doi" xlink:type="simple">10.3897/imafungus.16.152685.figure2</object-id><object-id xmlns:xlink="http://www.w3.org/1999/xlink" content-type="arpha" xlink:type="simple">40EC0D8A-FECA-53BF-80E6-2903EB783A6B</object-id><label>Figure 2.</label><caption><p>Morphological diversity of representative ascocarps of <italic><tp:taxon-name><tp:taxon-name-part taxon-name-part-type="genus" reg="Morchella">Morchella</tp:taxon-name-part></tp:taxon-name></italic> species collected in Chongqing, China. These ascocarps belong to 12 species from the Esculenta clade (A-F, H-S, V-X, yellow morels) and three from the Elata clade (G, T-U, black morels). A, B. <italic><tp:taxon-name><tp:taxon-name-part taxon-name-part-type="genus" reg="Morchella">M.</tp:taxon-name-part><tp:taxon-name-part taxon-name-part-type="species" reg="chinensis">chinensis</tp:taxon-name-part></tp:taxon-name></italic>. C. <italic><tp:taxon-name><tp:taxon-name-part taxon-name-part-type="genus" reg="Morchella">M.</tp:taxon-name-part><tp:taxon-name-part taxon-name-part-type="species" reg="huoguo">huoguo</tp:taxon-name-part></tp:taxon-name></italic>. D. <italic><tp:taxon-name><tp:taxon-name-part taxon-name-part-type="genus" reg="Morchella">M.</tp:taxon-name-part><tp:taxon-name-part taxon-name-part-type="species" reg="nipponensis">nipponensis</tp:taxon-name-part></tp:taxon-name></italic>. E. <italic><tp:taxon-name><tp:taxon-name-part taxon-name-part-type="genus" reg="Morchella">M.</tp:taxon-name-part><tp:taxon-name-part taxon-name-part-type="species" reg="esculenta">esculenta</tp:taxon-name-part></tp:taxon-name></italic>. F. <italic><tp:taxon-name><tp:taxon-name-part taxon-name-part-type="genus" reg="Morchella">M.</tp:taxon-name-part><tp:taxon-name-part taxon-name-part-type="species" reg="clivicola">clivicola</tp:taxon-name-part></tp:taxon-name></italic>. G. <italic><tp:taxon-name><tp:taxon-name-part taxon-name-part-type="genus" reg="Morchella">M.</tp:taxon-name-part><tp:taxon-name-part taxon-name-part-type="species" reg="diversa">diversa</tp:taxon-name-part></tp:taxon-name></italic>. H–J. <italic><tp:taxon-name><tp:taxon-name-part taxon-name-part-type="genus" reg="Morchella">M.</tp:taxon-name-part><tp:taxon-name-part taxon-name-part-type="species" reg="eoa">eoa</tp:taxon-name-part></tp:taxon-name></italic>. K–L. <italic><tp:taxon-name><tp:taxon-name-part taxon-name-part-type="genus" reg="Morchella">M.</tp:taxon-name-part><tp:taxon-name-part taxon-name-part-type="species" reg="montana">montana</tp:taxon-name-part></tp:taxon-name></italic>. M–R. Juvenile and mature ascocarps of <italic><tp:taxon-name><tp:taxon-name-part taxon-name-part-type="genus" reg="Morchella">M.</tp:taxon-name-part><tp:taxon-name-part taxon-name-part-type="species" reg="universitatis">universitatis</tp:taxon-name-part></tp:taxon-name></italic>. S. <italic><tp:taxon-name><tp:taxon-name-part taxon-name-part-type="genus" reg="Morchella">M.</tp:taxon-name-part><tp:taxon-name-part taxon-name-part-type="species" reg="galilaea">galilaea</tp:taxon-name-part></tp:taxon-name></italic>. T. <italic><tp:taxon-name><tp:taxon-name-part taxon-name-part-type="genus" reg="Morchella">M.</tp:taxon-name-part><tp:taxon-name-part taxon-name-part-type="species" reg="sextelata">sextelata</tp:taxon-name-part></tp:taxon-name></italic>. U. <italic><tp:taxon-name><tp:taxon-name-part taxon-name-part-type="genus" reg="Morchella">M.</tp:taxon-name-part><tp:taxon-name-part taxon-name-part-type="species" reg="pulchella">pulchella</tp:taxon-name-part></tp:taxon-name></italic>. V. <italic>Mes</italic>-10. W. <italic>Mes</italic>-12. X. <italic>Mes</italic>-23. Species names of the six newly described and one newly recorded species are highlighted in bold in the figure.</p></caption><graphic xmlns:xlink="http://www.w3.org/1999/xlink" xlink:href="imafungus-16-e152685-g002.jpg" position="float" orientation="portrait" xlink:type="simple" id="oo_1392901.jpg"><uri content-type="original_file" xlink:type="simple">https://binary.pensoft.net/fig/1392901</uri></graphic></fig><fig id="F8" position="float" orientation="portrait"><object-id xmlns:xlink="http://www.w3.org/1999/xlink" content-type="doi" xlink:type="simple">10.3897/imafungus.16.152685.figure8</object-id><object-id xmlns:xlink="http://www.w3.org/1999/xlink" content-type="arpha" xlink:type="simple">99F656E2-0AF1-5F58-88D9-136FDB7F091D</object-id><label>Figure 8.</label><caption><p>Morphological characteristics of new species, <italic><tp:taxon-name><tp:taxon-name-part taxon-name-part-type="genus" reg="Morchella">Morchella</tp:taxon-name-part><tp:taxon-name-part taxon-name-part-type="species" reg="chinensis">chinensis</tp:taxon-name-part></tp:taxon-name>, <tp:taxon-name><tp:taxon-name-part taxon-name-part-type="genus" reg="Morchella">Morchella</tp:taxon-name-part></tp:taxon-name> huguo</italic>, and <italic><tp:taxon-name><tp:taxon-name-part taxon-name-part-type="genus" reg="Morchella">Morchella</tp:taxon-name-part><tp:taxon-name-part taxon-name-part-type="species" reg="eoa">eoa</tp:taxon-name-part></tp:taxon-name></italic>, discovered in this study. A, B. Macro- and micro-morphological characters of <italic><tp:taxon-name><tp:taxon-name-part taxon-name-part-type="genus" reg="Morchella">Morchella</tp:taxon-name-part><tp:taxon-name-part taxon-name-part-type="species" reg="chinensis">chinensis</tp:taxon-name-part></tp:taxon-name></italic> sp. nov. (A. FCNU1326; B. FCNU1446). A1, B1. Ascocarps. A2, B2. Acroparaphyses; A3, B3. Paraphyses. A4, B4. Asci. A5, B5. <abbrev xmlns:xlink="http://www.w3.org/1999/xlink" xlink:title="scanning electron microscopy" id="ABBRID0EBBDK" xlink:type="simple">SEM</abbrev> images of ascospores, with regular longitudinal ornamentation. C. Macro- and micro-morphological characters of <italic><tp:taxon-name><tp:taxon-name-part taxon-name-part-type="genus" reg="Morchella">Morchella</tp:taxon-name-part><tp:taxon-name-part taxon-name-part-type="species" reg="huoguo">huoguo</tp:taxon-name-part></tp:taxon-name></italic> sp. nov. (FCNU1337). C1. Ascocarp. C2. Acroparaphyses. C3. Paraphyses. C4. Ascus. C5. <abbrev xmlns:xlink="http://www.w3.org/1999/xlink" xlink:title="scanning electron microscopy" id="ABBRID0EQBDK" xlink:type="simple">SEM</abbrev> image of an ascospore, with light irregular longitudinal and interconnecting transverse ornamentation. D. Macro- and micro-morphological characters of <italic><tp:taxon-name><tp:taxon-name-part taxon-name-part-type="genus" reg="Morchella">Morchella</tp:taxon-name-part><tp:taxon-name-part taxon-name-part-type="species" reg="eoa">eoa</tp:taxon-name-part></tp:taxon-name></italic> sp. nov. (FCNU1364). D1. Ascocarp. D2. Acroparaphyses. D3. Paraphyses. D4. Ascus. D5. <abbrev xmlns:xlink="http://www.w3.org/1999/xlink" xlink:title="scanning electron microscopy" id="ABBRID0E6BDK" xlink:type="simple">SEM</abbrev> image of an ascospore, with irregular longitudinal and interconnecting transverse ornamentation. Scale bars: 5 μm (A2–A4, B2–B4, C2–C4, D2–D5); 10 μm (A5, B5, C5).</p></caption><graphic xmlns:xlink="http://www.w3.org/1999/xlink" xlink:href="imafungus-16-e152685-g008.jpg" position="float" orientation="portrait" xlink:type="simple" id="oo_1392907.jpg"><uri content-type="original_file" xlink:type="simple">https://binary.pensoft.net/fig/1392907</uri></graphic></fig></tp:treatment-sec><ref-list><ref id="B19"><mixed-citation xmlns:xlink="http://www.w3.org/1999/xlink" xlink:type="simple"><person-group><name name-style="western"><surname>Du</surname><given-names>XH</given-names></name><name name-style="western"><surname>Zhao</surname><given-names>Q</given-names></name><etal/></person-group> (<year>2012a</year>) <article-title>Multigene molecular phylogenetics reveals true morels (<italic><tp:taxon-name><tp:taxon-name-part taxon-name-part-type="genus">Morchella</tp:taxon-name-part></tp:taxon-name></italic>) are especially species-rich in China.</article-title><source>Fungal Genetics and Biology</source><volume>49</volume>(<issue>6</issue>): <fpage>455</fpage>–<lpage>469</lpage>. <ext-link xlink:href="10.1016/j.fgb.2012.03.006" ext-link-type="doi" xlink:type="simple">https://doi.org/10.1016/j.fgb.2012.03.006</ext-link></mixed-citation></ref></ref-list></tp:taxon-treatment>
