# Supplementary material for: ﻿Unexpected richness and distinct patterns of Morchella (Ascomycota) species diversity in Chongqing, a notable “Furnace City”: unveiling rich diversity in hot regions
Source: IMA Fungus. 2025 Aug 12;16:e152685. doi: 10.3897/imafungus.16.152685 (PMC12365677; doi:10.3897/imafungus.16.152685)
Supplement: XML Treatment for Morchella universitatis [file imafungus.16.152685-treatment4.xml]

<!DOCTYPE tp:taxon-treatment
  PUBLIC "-//TaxonX//DTD Taxonomic Treatment Publishing DTD v0 20100105//EN" "tax-treatment-NSO.dtd">
<tp:taxon-treatment xmlns:tp="http://www.plazi.org/taxpub"><tp:treatment-meta><kwd-group><label>Taxon classification</label><kwd>
                <named-content content-type="kingdom">Animalia</named-content>
              </kwd><kwd>
                <named-content content-type="order">Pezizales</named-content>
              </kwd><kwd>
                <named-content content-type="family">Morchellaceae</named-content>
              </kwd></kwd-group><mixed-citation publication-type="journal"><person-group><name><surname>Qin</surname><given-names>Qin</given-names></name><name><surname>Teng</surname><given-names>Yan-Fei</given-names></name><name><surname>Hu</surname><given-names>Wen Shu</given-names></name><name><surname>Wei</surname><given-names>Jing-Yi</given-names></name><name><surname>Yu</surname><given-names>Zhong-Dong</given-names></name><name><surname>Du</surname><given-names>Ping</given-names></name><name><surname>Zhang</surname><given-names>Xiao-Yan</given-names></name><name><surname>Guo</surname><given-names>Xia</given-names></name><name><surname>Chen</surname><given-names>Meng-Qian</given-names></name><name><surname>Wei</surname><given-names>Wei</given-names></name><name><surname>Du</surname><given-names>Xi-Hui</given-names></name></person-group><article-title>﻿Unexpected richness and distinct patterns of <italic><tp:taxon-name><tp:taxon-name-part taxon-name-part-type="genus" reg="Morchella">Morchella</tp:taxon-name-part></tp:taxon-name></italic> (<italic><tp:taxon-name><tp:taxon-name-part taxon-name-part-type="phylum">Ascomycota</tp:taxon-name-part></tp:taxon-name></italic>) species diversity in Chongqing, a notable “Furnace City”: unveiling rich diversity in hot regions</article-title><source>IMA Fungus</source><day>12</day><month>08</month><year>2025</year><volume>16</volume><pub-id pub-id-type="doi">10.3897/imafungus.16.152685</pub-id></mixed-citation></tp:treatment-meta><tp:nomenclature><label>﻿</label><tp:taxon-name>
              <object-id xmlns:xlink="http://www.w3.org/1999/xlink" content-type="arpha" xlink:type="simple">5D7966F5-4504-5410-8B91-9C15C136A58B</object-id>
              <tp:taxon-name-part taxon-name-part-type="genus" reg="Morchella">Morchella</tp:taxon-name-part>
              <tp:taxon-name-part taxon-name-part-type="species" reg="universitatis">universitatis</tp:taxon-name-part>
              <object-id xmlns:xlink="http://www.w3.org/1999/xlink" content-type="mycobank" xlink:type="simple">859401</object-id>
            </tp:taxon-name><tp:taxon-authority>Q. Qin &amp; X.H. Du</tp:taxon-authority><tp:taxon-status xmlns:xlink="http://www.w3.org/1999/xlink" xlink:type="simple">sp. nov.</tp:taxon-status><xref ref-type="fig" rid="F2">Figs 2M–R</xref><xref ref-type="fig" rid="F9">, 9A</xref></tp:nomenclature><tp:treatment-sec sec-type="etymology" id="SECID0EOUDK"><title>Etymology.</title><p>The specific epithet universitatis comes from the Latin noun universitas, -atis (f.), meaning “university” or “community of scholars.” Used here in the genitive singular, universitatis translates as “of the university,” referring to the species’ recurrent occurrence on university campuses.</p><fig id="F9" position="float" orientation="portrait"><object-id xmlns:xlink="http://www.w3.org/1999/xlink" content-type="doi" xlink:type="simple">10.3897/imafungus.16.152685.figure9</object-id><object-id xmlns:xlink="http://www.w3.org/1999/xlink" content-type="arpha" xlink:type="simple">02A37F13-A20A-5260-A983-3AFB955BCCE6</object-id><label>Figure 9.</label><caption><p>Morphological characteristics of new species, <italic><tp:taxon-name><tp:taxon-name-part taxon-name-part-type="genus" reg="Morchella">Morchella</tp:taxon-name-part><tp:taxon-name-part taxon-name-part-type="species" reg="universitatis">universitatis</tp:taxon-name-part></tp:taxon-name></italic>, <italic><tp:taxon-name><tp:taxon-name-part taxon-name-part-type="genus" reg="Morchella">Morchella</tp:taxon-name-part><tp:taxon-name-part taxon-name-part-type="species" reg="montana">montana</tp:taxon-name-part></tp:taxon-name></italic>, <italic><tp:taxon-name><tp:taxon-name-part taxon-name-part-type="genus" reg="Morchella">Morchella</tp:taxon-name-part><tp:taxon-name-part taxon-name-part-type="species" reg="diversa">diversa</tp:taxon-name-part></tp:taxon-name></italic>, and one new record, <italic><tp:taxon-name><tp:taxon-name-part taxon-name-part-type="genus" reg="Morchella">Morchella</tp:taxon-name-part><tp:taxon-name-part taxon-name-part-type="species" reg="nipponensis">nipponensis</tp:taxon-name-part></tp:taxon-name></italic>. A. Macro- and micro-morphological character of <italic><tp:taxon-name><tp:taxon-name-part taxon-name-part-type="genus" reg="Morchella">Morchella</tp:taxon-name-part><tp:taxon-name-part taxon-name-part-type="species" reg="universitatis">universitatis</tp:taxon-name-part></tp:taxon-name></italic> sp. nov. (FCNU1318). A1. Ascocarp. A2. Acroparaphyses. A3. Paraphyses. A4. Ascus. A5. <abbrev xmlns:xlink="http://www.w3.org/1999/xlink" xlink:title="scanning electron microscopy" id="ABBRID0ESWDK" xlink:type="simple">SEM</abbrev> image of an ascospore, with irregular longitudinal and interconnecting transverse ornamentation. B. Macro- and micro-morphological characters of <italic><tp:taxon-name><tp:taxon-name-part taxon-name-part-type="genus" reg="Morchella">Morchella</tp:taxon-name-part><tp:taxon-name-part taxon-name-part-type="species" reg="montana">montana</tp:taxon-name-part></tp:taxon-name></italic> sp. nov. (FCNU1206). B1. Ascocarp. B2. Acroparaphyses. B3. Paraphyses. B4. Ascus. B5. <abbrev xmlns:xlink="http://www.w3.org/1999/xlink" xlink:title="scanning electron microscopy" id="ABBRID0EBXDK" xlink:type="simple">SEM</abbrev> image of an ascospore, with regular longitudinal ornamentation. C. Macro- and micro-morphological characters of <italic><tp:taxon-name><tp:taxon-name-part taxon-name-part-type="genus" reg="Morchella">Morchella</tp:taxon-name-part><tp:taxon-name-part taxon-name-part-type="species" reg="diversa">diversa</tp:taxon-name-part></tp:taxon-name></italic> sp. nov. (FCNU1247). C1. Ascocarp. C2. Acroparaphyses. C3. Paraphyses. C4. Ascus. C5. <abbrev xmlns:xlink="http://www.w3.org/1999/xlink" xlink:title="scanning electron microscopy" id="ABBRID0EQXDK" xlink:type="simple">SEM</abbrev> image of an ascospore, with regular longitudinal ornamentation. D. Macro- and micro-morphological characters of <italic><tp:taxon-name><tp:taxon-name-part taxon-name-part-type="genus" reg="Morchella">Morchella</tp:taxon-name-part><tp:taxon-name-part taxon-name-part-type="species" reg="nipponensis">nipponensis</tp:taxon-name-part></tp:taxon-name></italic> (FCNU1438). D1. Ascocarp. D2. Acroparaphyses. D3. Paraphyses. D4. Ascus. D5. <abbrev xmlns:xlink="http://www.w3.org/1999/xlink" xlink:title="scanning electron microscopy" id="ABBRID0E6XDK" xlink:type="simple">SEM</abbrev> image of an ascospore, with irregular longitudinal and interconnecting transverse ornamentation. Scale bars: 5 μm (A2–A4, B2–B5, C2–C5, D2–D4); 10 μm (A5, D5).</p></caption><graphic xmlns:xlink="http://www.w3.org/1999/xlink" xlink:href="imafungus-16-e152685-g009.jpg" position="float" orientation="portrait" xlink:type="simple" id="oo_1392908.jpg"><uri content-type="original_file" xlink:type="simple">https://binary.pensoft.net/fig/1392908</uri></graphic></fig></tp:treatment-sec><tp:treatment-sec sec-type="diagnosis" id="SECID0EIYDK"><title>Diagnosis.</title><p>Middle-appearing, small- to middle-sized morel, characterized by an oval or bluntly conical pileus with deep and dense or sparse (depending on individuals) pits in irregular sizes and shapes and primary vertical and transecting horizontal ridges. Pileus grayish at juvenility and yellowish at maturity. Stipe whitish to yellowish, of medium length, obviously wrinkled at the surface, glabrous, or finely mealy with yellowish granules. Paraphyses slender, sometimes slightly inflated at the apex. Usually occurring in subtropical broad-leaved mixed forest, associated with <italic><tp:taxon-name><tp:taxon-name-part taxon-name-part-type="genus" reg="Buxus">Buxus</tp:taxon-name-part></tp:taxon-name></italic> sp., <italic><tp:taxon-name><tp:taxon-name-part taxon-name-part-type="genus" reg="Kalopanax">Kalopanax</tp:taxon-name-part></tp:taxon-name></italic> sp., <italic><tp:taxon-name><tp:taxon-name-part taxon-name-part-type="genus" reg="Rheum">Rheum</tp:taxon-name-part></tp:taxon-name></italic> sp., <italic><tp:taxon-name><tp:taxon-name-part taxon-name-part-type="genus" reg="Cupressus">Cupressus</tp:taxon-name-part></tp:taxon-name></italic> sp., and <italic><tp:taxon-name><tp:taxon-name-part taxon-name-part-type="genus" reg="Pinus">Pinus</tp:taxon-name-part></tp:taxon-name></italic> sp., sometimes beside weeds.</p></tp:treatment-sec><tp:treatment-sec sec-type="material" id="SECID0ERZDK"><title>Type.</title><p><bold>China • 1</bold>; Chongqing Municipality, Chengkou County. 26 Apr 2024, Q. Qin (FCNU1318—<bold><italic>holotype</italic></bold> preserved in the Fungal Herbarium of Chongqing Normal University). GenBank: <abbrev xmlns:xlink="http://www.w3.org/1999/xlink" xlink:title="internal transcribed spacer" id="ABBRID0E3ZDK" xlink:type="simple">ITS</abbrev> = <ext-link xmlns:xlink="http://www.w3.org/1999/xlink" xlink:href="PV156389" ext-link-type="gen" xlink:type="simple">PV156389</ext-link>; <italic>EF1-a</italic> = <ext-link xmlns:xlink="http://www.w3.org/1999/xlink" xlink:href="PV227258" ext-link-type="gen" xlink:type="simple">PV227258</ext-link>; <italic><abbrev xmlns:xlink="http://www.w3.org/1999/xlink" xlink:title="RNA polymerase largest subunit" id="ABBRID0EN1DK" xlink:type="simple">RPB1</abbrev></italic> = <ext-link xmlns:xlink="http://www.w3.org/1999/xlink" xlink:href="PV227214" ext-link-type="gen" xlink:type="simple">PV227214</ext-link>; <italic><abbrev xmlns:xlink="http://www.w3.org/1999/xlink" xlink:title="RNA polymerase second largest subunit" id="ABBRID0EX1DK" xlink:type="simple">RPB2</abbrev></italic> = <ext-link xmlns:xlink="http://www.w3.org/1999/xlink" xlink:href="PV175858" ext-link-type="gen" xlink:type="simple">PV175858</ext-link>.</p></tp:treatment-sec><tp:treatment-sec sec-type="description" id="SECID0EA2DK"><title>Description.</title><p>Ascomata 123 mm high. Hymenophore 45 mm high; 47 mm wide at the widest point; irregularly campanulate; margin slightly undulate; yellow to light yellowish-brown; pitted and ridged, with 8–10 primary vertical ridges and some shorter, secondary vertical ridges, and transecting horizontal ridges, forming a honeycomb-like structure. Ridges finely tomentose; light yellow before full maturity. Pits asymmetrical, usually irregularly polygonal; mainly small to middle; in high dense; glabrous or finely tomentose; deep and irregular in outline and size; pale brownish yellow to yellowish brown. Stipe 78 mm high, 15 mm wide, clavate to subclavate, finely mealy with scattered whitish to yellowish granules. Context whitish; 1–2 mm thick in the hollow hymenophore; sometimes slightly chambered near the base. Sterile inner surface whitish and pubescent.</p><p>Ascospores (19.55-) 20.31–25.96 (-29.04) × (10.44-) 11.81–16.78(-17.57) μm (Q = 1.38–2.17, Qm = 1.62 ± 0.17), subelliptical to elliptical, with nearly irregular longitudinal and interconnecting transverse ornamentation; contents homogeneous. Asci cylindrical, eight-spored, (244.23-) 285.57–395.55 (-397.40) × (17.18-) 18.74–25.82 (-25.96) μm. Paraphyses, generally rounded to subclavate, septate, (149.11-) 153.29–201.79 (-217.93) × (10.96-) 11.09–17.22 (-17.38) μm, but difficult to measure their length. Elements on sterile ridges (63.86-) 77.17–106.42 (-106.75) × (13.51-) 13.99–21.23 (-23.09) μm. The number of ascospores in asci varies from two, four, five, six, seven, eight, nine, and ten.</p></tp:treatment-sec><tp:treatment-sec sec-type="habitat" id="SECID0EG2DK"><title>Habitat.</title><p>Solitary or in clusters of two on the ground, occurring under <italic><tp:taxon-name><tp:taxon-name-part taxon-name-part-type="genus" reg="Rheum">Rheum</tp:taxon-name-part></tp:taxon-name></italic> sp.</p></tp:treatment-sec><tp:treatment-sec sec-type="distribution" id="SECID0ET2DK"><title>Distribution.</title><p>This species is only known from China.</p></tp:treatment-sec><tp:treatment-sec sec-type="material" id="SECID0EY2DK"><title>Other specimens examined.</title><p><bold>China • 1</bold>; Chongqing Municipality, Chengkou County. 26 Apr 2024, Q. Qin (FCNU1325—<bold><italic>paratype</italic></bold> preserved in the Fungal Herbarium of Chongqing Normal University). <bold>China • 1</bold>; Chongqing Municipality, Qianjiang District. 8 Apr 2024, Q. Qin (FCNU1368—<bold><italic>paratype</italic></bold> preserved in the Fungal Herbarium of Chongqing Normal University). <bold>China • 1</bold>; Chongqing Municipality, Qianjiang District. 8 Apr 2024, Q. Qin (FCNU1381—<bold><italic>paratype</italic></bold> preserved in the Fungal Herbarium of Chongqing Normal University).</p></tp:treatment-sec><tp:treatment-sec sec-type="comments" id="SECID0EN3DK"><title>Comments.</title><p>This morphologically distinct species corresponds to the previously reported phylospecies <italic><tp:taxon-name><tp:taxon-name-part taxon-name-part-type="genus" reg="Morchella">Morchella</tp:taxon-name-part></tp:taxon-name></italic> sp. Mes-19 determined by multi-gene phylogenetic analysis in <xref ref-type="bibr" rid="B19">Du et al. (2012a)</xref>.</p></tp:treatment-sec><tp:treatment-sec><!--Section generated to contain objects referenced in tp:taxon-treatment.--><fig id="F2" position="float" orientation="portrait"><object-id xmlns:xlink="http://www.w3.org/1999/xlink" content-type="doi" xlink:type="simple">10.3897/imafungus.16.152685.figure2</object-id><object-id xmlns:xlink="http://www.w3.org/1999/xlink" content-type="arpha" xlink:type="simple">40EC0D8A-FECA-53BF-80E6-2903EB783A6B</object-id><label>Figure 2.</label><caption><p>Morphological diversity of representative ascocarps of <italic><tp:taxon-name><tp:taxon-name-part taxon-name-part-type="genus" reg="Morchella">Morchella</tp:taxon-name-part></tp:taxon-name></italic> species collected in Chongqing, China. These ascocarps belong to 12 species from the Esculenta clade (A-F, H-S, V-X, yellow morels) and three from the Elata clade (G, T-U, black morels). A, B. <italic><tp:taxon-name><tp:taxon-name-part taxon-name-part-type="genus" reg="Morchella">M.</tp:taxon-name-part><tp:taxon-name-part taxon-name-part-type="species" reg="chinensis">chinensis</tp:taxon-name-part></tp:taxon-name></italic>. C. <italic><tp:taxon-name><tp:taxon-name-part taxon-name-part-type="genus" reg="Morchella">M.</tp:taxon-name-part><tp:taxon-name-part taxon-name-part-type="species" reg="huoguo">huoguo</tp:taxon-name-part></tp:taxon-name></italic>. D. <italic><tp:taxon-name><tp:taxon-name-part taxon-name-part-type="genus" reg="Morchella">M.</tp:taxon-name-part><tp:taxon-name-part taxon-name-part-type="species" reg="nipponensis">nipponensis</tp:taxon-name-part></tp:taxon-name></italic>. E. <italic><tp:taxon-name><tp:taxon-name-part taxon-name-part-type="genus" reg="Morchella">M.</tp:taxon-name-part><tp:taxon-name-part taxon-name-part-type="species" reg="esculenta">esculenta</tp:taxon-name-part></tp:taxon-name></italic>. F. <italic><tp:taxon-name><tp:taxon-name-part taxon-name-part-type="genus" reg="Morchella">M.</tp:taxon-name-part><tp:taxon-name-part taxon-name-part-type="species" reg="clivicola">clivicola</tp:taxon-name-part></tp:taxon-name></italic>. G. <italic><tp:taxon-name><tp:taxon-name-part taxon-name-part-type="genus" reg="Morchella">M.</tp:taxon-name-part><tp:taxon-name-part taxon-name-part-type="species" reg="diversa">diversa</tp:taxon-name-part></tp:taxon-name></italic>. H–J. <italic><tp:taxon-name><tp:taxon-name-part taxon-name-part-type="genus" reg="Morchella">M.</tp:taxon-name-part><tp:taxon-name-part taxon-name-part-type="species" reg="eoa">eoa</tp:taxon-name-part></tp:taxon-name></italic>. K–L. <italic><tp:taxon-name><tp:taxon-name-part taxon-name-part-type="genus" reg="Morchella">M.</tp:taxon-name-part><tp:taxon-name-part taxon-name-part-type="species" reg="montana">montana</tp:taxon-name-part></tp:taxon-name></italic>. M–R. Juvenile and mature ascocarps of <italic><tp:taxon-name><tp:taxon-name-part taxon-name-part-type="genus" reg="Morchella">M.</tp:taxon-name-part><tp:taxon-name-part taxon-name-part-type="species" reg="universitatis">universitatis</tp:taxon-name-part></tp:taxon-name></italic>. S. <italic><tp:taxon-name><tp:taxon-name-part taxon-name-part-type="genus" reg="Morchella">M.</tp:taxon-name-part><tp:taxon-name-part taxon-name-part-type="species" reg="galilaea">galilaea</tp:taxon-name-part></tp:taxon-name></italic>. T. <italic><tp:taxon-name><tp:taxon-name-part taxon-name-part-type="genus" reg="Morchella">M.</tp:taxon-name-part><tp:taxon-name-part taxon-name-part-type="species" reg="sextelata">sextelata</tp:taxon-name-part></tp:taxon-name></italic>. U. <italic><tp:taxon-name><tp:taxon-name-part taxon-name-part-type="genus" reg="Morchella">M.</tp:taxon-name-part><tp:taxon-name-part taxon-name-part-type="species" reg="pulchella">pulchella</tp:taxon-name-part></tp:taxon-name></italic>. V. <italic>Mes</italic>-10. W. <italic>Mes</italic>-12. X. <italic>Mes</italic>-23. Species names of the six newly described and one newly recorded species are highlighted in bold in the figure.</p></caption><graphic xmlns:xlink="http://www.w3.org/1999/xlink" xlink:href="imafungus-16-e152685-g002.jpg" position="float" orientation="portrait" xlink:type="simple" id="oo_1392901.jpg"><uri content-type="original_file" xlink:type="simple">https://binary.pensoft.net/fig/1392901</uri></graphic></fig></tp:treatment-sec><ref-list><ref id="B19"><mixed-citation xmlns:xlink="http://www.w3.org/1999/xlink" xlink:type="simple"><person-group><name name-style="western"><surname>Du</surname><given-names>XH</given-names></name><name name-style="western"><surname>Zhao</surname><given-names>Q</given-names></name><etal/></person-group> (<year>2012a</year>) <article-title>Multigene molecular phylogenetics reveals true morels (<italic><tp:taxon-name><tp:taxon-name-part taxon-name-part-type="genus">Morchella</tp:taxon-name-part></tp:taxon-name></italic>) are especially species-rich in China.</article-title><source>Fungal Genetics and Biology</source><volume>49</volume>(<issue>6</issue>): <fpage>455</fpage>–<lpage>469</lpage>. <ext-link xlink:href="10.1016/j.fgb.2012.03.006" ext-link-type="doi" xlink:type="simple">https://doi.org/10.1016/j.fgb.2012.03.006</ext-link></mixed-citation></ref></ref-list></tp:taxon-treatment>
