# Supplementary material for: ﻿Unexpected richness and distinct patterns of Morchella (Ascomycota) species diversity in Chongqing, a notable “Furnace City”: unveiling rich diversity in hot regions
Source: IMA Fungus. 2025 Aug 12;16:e152685. doi: 10.3897/imafungus.16.152685 (PMC12365677; doi:10.3897/imafungus.16.152685)
Supplement: XML Treatment for Morchella diversa [file imafungus.16.152685-treatment6.xml]

<!DOCTYPE tp:taxon-treatment
  PUBLIC "-//TaxonX//DTD Taxonomic Treatment Publishing DTD v0 20100105//EN" "tax-treatment-NSO.dtd">
<tp:taxon-treatment xmlns:tp="http://www.plazi.org/taxpub"><tp:treatment-meta><kwd-group><label>Taxon classification</label><kwd>
                <named-content content-type="kingdom">Animalia</named-content>
              </kwd><kwd>
                <named-content content-type="order">Pezizales</named-content>
              </kwd><kwd>
                <named-content content-type="family">Morchellaceae</named-content>
              </kwd></kwd-group><mixed-citation publication-type="journal"><person-group><name><surname>Qin</surname><given-names>Qin</given-names></name><name><surname>Teng</surname><given-names>Yan-Fei</given-names></name><name><surname>Hu</surname><given-names>Wen Shu</given-names></name><name><surname>Wei</surname><given-names>Jing-Yi</given-names></name><name><surname>Yu</surname><given-names>Zhong-Dong</given-names></name><name><surname>Du</surname><given-names>Ping</given-names></name><name><surname>Zhang</surname><given-names>Xiao-Yan</given-names></name><name><surname>Guo</surname><given-names>Xia</given-names></name><name><surname>Chen</surname><given-names>Meng-Qian</given-names></name><name><surname>Wei</surname><given-names>Wei</given-names></name><name><surname>Du</surname><given-names>Xi-Hui</given-names></name></person-group><article-title>﻿Unexpected richness and distinct patterns of <italic><tp:taxon-name><tp:taxon-name-part taxon-name-part-type="genus" reg="Morchella">Morchella</tp:taxon-name-part></tp:taxon-name></italic> (<italic><tp:taxon-name><tp:taxon-name-part taxon-name-part-type="phylum">Ascomycota</tp:taxon-name-part></tp:taxon-name></italic>) species diversity in Chongqing, a notable “Furnace City”: unveiling rich diversity in hot regions</article-title><source>IMA Fungus</source><day>12</day><month>08</month><year>2025</year><volume>16</volume><pub-id pub-id-type="doi">10.3897/imafungus.16.152685</pub-id></mixed-citation></tp:treatment-meta><tp:nomenclature><label>﻿</label><tp:taxon-name>
              <object-id xmlns:xlink="http://www.w3.org/1999/xlink" content-type="arpha" xlink:type="simple">ADF10226-BC0F-5ED1-8AF2-30B6DE3734DA</object-id>
              <tp:taxon-name-part taxon-name-part-type="genus" reg="Morchella">Morchella</tp:taxon-name-part>
              <tp:taxon-name-part taxon-name-part-type="species" reg="diversa">diversa</tp:taxon-name-part>
              <object-id xmlns:xlink="http://www.w3.org/1999/xlink" content-type="mycobank" xlink:type="simple">859403</object-id>
            </tp:taxon-name><tp:taxon-authority>Q. Qin &amp; X.H. Du</tp:taxon-authority><tp:taxon-status xmlns:xlink="http://www.w3.org/1999/xlink" xlink:type="simple">sp. nov.</tp:taxon-status><xref ref-type="fig" rid="F2">Figs 2G</xref><xref ref-type="fig" rid="F3">, 3</xref><xref ref-type="fig" rid="F9">, 9C</xref></tp:nomenclature><tp:treatment-sec sec-type="etymology" id="SECID0ETEEK"><title>Etymology.</title><p>The specific epithet diversa is derived from the Latin adjective diversus, meaning “different, varied, divers.” It refers to the diverse vegetation found in the habitats where this species grows.</p></tp:treatment-sec><tp:treatment-sec sec-type="diagnosis" id="SECID0EYEEK"><title>Diagnosis.</title><p>Early- to middle-appearing, small- to middle-sized morel, characterized mainly by a conical (sometimes oval or bluntly conical) pileus with shallow to deep, large and dominantly vertical pits of irregular sizes and shapes, and with primary vertical and secondary transecting horizontal tomentose ridges. Ridges dark brown to black at maturity. The color of pielus varying from grayish at juvenility to dark brown at maturity, sometimes light brown or yellowish, easily affected by environmental conditions. Stipe whitish to yellowish, short to middle length, finely mealy with whitish granules. Paraphyses slender, without obviously inflated at the apex. Occurring in subtropical broad-leaved or mixed forests, associated with Bamboo, <italic><tp:taxon-name><tp:taxon-name-part taxon-name-part-type="genus" reg="Quercus">Quercus</tp:taxon-name-part></tp:taxon-name></italic> sp., <italic><tp:taxon-name><tp:taxon-name-part taxon-name-part-type="genus" reg="Pinus">Pinus</tp:taxon-name-part></tp:taxon-name></italic> sp., <italic><tp:taxon-name><tp:taxon-name-part taxon-name-part-type="genus" reg="Quercus">Quercus</tp:taxon-name-part></tp:taxon-name></italic> sp., and <italic><tp:taxon-name><tp:taxon-name-part taxon-name-part-type="genus" reg="Daphniphyllum">Daphniphyllum</tp:taxon-name-part></tp:taxon-name></italic> sp.</p></tp:treatment-sec><tp:treatment-sec sec-type="material" id="SECID0E1FEK"><title>Type.</title><p><bold>China • 1</bold>; Chongqing Municipality, Kaizhou District. 27 Mar 2024, Q. Qin (FCNU1247—<bold><italic>holotype</italic></bold> preserved in the Fungal Herbarium of Chongqing Normal University). GenBank: <abbrev xmlns:xlink="http://www.w3.org/1999/xlink" xlink:title="internal transcribed spacer" id="ABBRID0EFGEK" xlink:type="simple">ITS</abbrev> = <ext-link xmlns:xlink="http://www.w3.org/1999/xlink" xlink:href="PV156381" ext-link-type="gen" xlink:type="simple">PV156381</ext-link>; <italic>EF1-a</italic> = <ext-link xmlns:xlink="http://www.w3.org/1999/xlink" xlink:href="PV227299" ext-link-type="gen" xlink:type="simple">PV227299</ext-link>; <italic><abbrev xmlns:xlink="http://www.w3.org/1999/xlink" xlink:title="RNA polymerase largest subunit" id="ABBRID0EWGEK" xlink:type="simple">RPB1</abbrev></italic> = <ext-link xmlns:xlink="http://www.w3.org/1999/xlink" xlink:href="PV211899" ext-link-type="gen" xlink:type="simple">PV211899</ext-link>; <italic><abbrev xmlns:xlink="http://www.w3.org/1999/xlink" xlink:title="RNA polymerase second largest subunit" id="ABBRID0EAHEK" xlink:type="simple">RPB2</abbrev></italic> = <ext-link xmlns:xlink="http://www.w3.org/1999/xlink" xlink:href="PV175817" ext-link-type="gen" xlink:type="simple">PV175817</ext-link>.</p></tp:treatment-sec><tp:treatment-sec sec-type="description" id="SECID0EJHEK"><title>Description.</title><p>Ascomata 68 mm high. Hymenophore 53 mm high; 23 mm wide at the widest point; conical or lanceolate; light brown with slightly glossy; pitted and ridged, with approximately 12–15 vertical ridges and numerous horizontal and transecting ridges; forming a honeycomb-like structure. Ridges thick, sometimes sharpened; obviously tomentose; dark brown to gray. Pits primarily elongated vertically; irregular in outline and size, relatively deep; finely tomentose; pale brown. Stipe slightly inflated at the base, 15 mm high; 11 mm wide; obviously mealy with whitish granules; pure white. Context whitish; 1–3 mm thick in the hollow hymenophore; sometimes slightly chambered near the base. Sterile inner surface whitish and pubescent.</p><p>Ascospores measuring (14.33-) 15.04–20.32 (-21.37) × (6.76-) 7.75–10.53 (-11.90) μm (Q = 1.70–2.57, Qm = 1.99 ± 0.19), elliptical to ovoid, with regular, obviously protuberant longitudinal ornamentation; contents homogeneous. Asci cylindrical, eight-spored, (229.47-) 234.84–263.07 (-263.63) × (15.34-) 15.45–18.28 (-19.99) μm. Paraphyses, cylindrical in shape, apices generally rounded but occasionally subclavate to clavate, septate, (109.84-) 114.58–148.93 (-159.68) × (8.72-) 9.13–13.93 (-15.20) μm, but difficult to measure their length. Elements on sterile ridges (74.00-) 78.06–122.55 (-123.38) × (11.62-) 11.94–19.85 (-20.66) μm. The number of ascospores in asci observed to vary among five, seven, and eight.</p></tp:treatment-sec><tp:treatment-sec sec-type="habitat" id="SECID0EPHEK"><title>Habitat.</title><p>Occurring solitary or in clusters of two on the ground under <italic><tp:taxon-name><tp:taxon-name-part taxon-name-part-type="genus" reg="Pinus">Pinus</tp:taxon-name-part></tp:taxon-name></italic> sp.</p></tp:treatment-sec><tp:treatment-sec sec-type="distribution" id="SECID0E3HEK"><title>Distribution.</title><p>This species is only recorded from China and Japan.</p></tp:treatment-sec><tp:treatment-sec sec-type="material" id="SECID0EBIEK"><title>Other specimens examined.</title><p><bold>China • 1</bold>; Chongqing Municipality, Kaizhou District. 27 Mar 2024, Q. Qin (FCNU1248—<bold><italic>paratype</italic></bold> preserved in the Fungal Herbarium of Chongqing Normal University).</p></tp:treatment-sec><tp:treatment-sec sec-type="comments" id="SECID0EMIEK"><title>Comments.</title><p>This morphologically distinct species corresponds to the previously reported phylospecies <italic><tp:taxon-name><tp:taxon-name-part taxon-name-part-type="genus" reg="Morchella">Morchella</tp:taxon-name-part></tp:taxon-name></italic> sp. <italic>Mel</italic>-21 determined by multi-gene phylogenetic analysis in <xref ref-type="bibr" rid="B56">O’Donnell et al. (2011)</xref>.</p></tp:treatment-sec><tp:treatment-sec><!--Section generated to contain objects referenced in tp:taxon-treatment.--><fig id="F2" position="float" orientation="portrait"><object-id xmlns:xlink="http://www.w3.org/1999/xlink" content-type="doi" xlink:type="simple">10.3897/imafungus.16.152685.figure2</object-id><object-id xmlns:xlink="http://www.w3.org/1999/xlink" content-type="arpha" xlink:type="simple">40EC0D8A-FECA-53BF-80E6-2903EB783A6B</object-id><label>Figure 2.</label><caption><p>Morphological diversity of representative ascocarps of <italic><tp:taxon-name><tp:taxon-name-part taxon-name-part-type="genus" reg="Morchella">Morchella</tp:taxon-name-part></tp:taxon-name></italic> species collected in Chongqing, China. These ascocarps belong to 12 species from the Esculenta clade (A-F, H-S, V-X, yellow morels) and three from the Elata clade (G, T-U, black morels). A, B. <italic><tp:taxon-name><tp:taxon-name-part taxon-name-part-type="genus" reg="Morchella">M.</tp:taxon-name-part><tp:taxon-name-part taxon-name-part-type="species" reg="chinensis">chinensis</tp:taxon-name-part></tp:taxon-name></italic>. C. <italic><tp:taxon-name><tp:taxon-name-part taxon-name-part-type="genus" reg="Morchella">M.</tp:taxon-name-part><tp:taxon-name-part taxon-name-part-type="species" reg="huoguo">huoguo</tp:taxon-name-part></tp:taxon-name></italic>. D. <italic><tp:taxon-name><tp:taxon-name-part taxon-name-part-type="genus" reg="Morchella">M.</tp:taxon-name-part><tp:taxon-name-part taxon-name-part-type="species" reg="nipponensis">nipponensis</tp:taxon-name-part></tp:taxon-name></italic>. E. <italic><tp:taxon-name><tp:taxon-name-part taxon-name-part-type="genus" reg="Morchella">M.</tp:taxon-name-part><tp:taxon-name-part taxon-name-part-type="species" reg="esculenta">esculenta</tp:taxon-name-part></tp:taxon-name></italic>. F. <italic><tp:taxon-name><tp:taxon-name-part taxon-name-part-type="genus" reg="Morchella">M.</tp:taxon-name-part><tp:taxon-name-part taxon-name-part-type="species" reg="clivicola">clivicola</tp:taxon-name-part></tp:taxon-name></italic>. G. <italic><tp:taxon-name><tp:taxon-name-part taxon-name-part-type="genus" reg="Morchella">M.</tp:taxon-name-part><tp:taxon-name-part taxon-name-part-type="species" reg="diversa">diversa</tp:taxon-name-part></tp:taxon-name></italic>. H–J. <italic><tp:taxon-name><tp:taxon-name-part taxon-name-part-type="genus" reg="Morchella">M.</tp:taxon-name-part><tp:taxon-name-part taxon-name-part-type="species" reg="eoa">eoa</tp:taxon-name-part></tp:taxon-name></italic>. K–L. <italic><tp:taxon-name><tp:taxon-name-part taxon-name-part-type="genus" reg="Morchella">M.</tp:taxon-name-part><tp:taxon-name-part taxon-name-part-type="species" reg="montana">montana</tp:taxon-name-part></tp:taxon-name></italic>. M–R. Juvenile and mature ascocarps of <italic><tp:taxon-name><tp:taxon-name-part taxon-name-part-type="genus" reg="Morchella">M.</tp:taxon-name-part><tp:taxon-name-part taxon-name-part-type="species" reg="universitatis">universitatis</tp:taxon-name-part></tp:taxon-name></italic>. S. <italic><tp:taxon-name><tp:taxon-name-part taxon-name-part-type="genus" reg="Morchella">M.</tp:taxon-name-part><tp:taxon-name-part taxon-name-part-type="species" reg="galilaea">galilaea</tp:taxon-name-part></tp:taxon-name></italic>. T. <italic><tp:taxon-name><tp:taxon-name-part taxon-name-part-type="genus" reg="Morchella">M.</tp:taxon-name-part><tp:taxon-name-part taxon-name-part-type="species" reg="sextelata">sextelata</tp:taxon-name-part></tp:taxon-name></italic>. U. <italic><tp:taxon-name><tp:taxon-name-part taxon-name-part-type="genus" reg="Morchella">M.</tp:taxon-name-part><tp:taxon-name-part taxon-name-part-type="species" reg="pulchella">pulchella</tp:taxon-name-part></tp:taxon-name></italic>. V. <italic>Mes</italic>-10. W. <italic>Mes</italic>-12. X. <italic>Mes</italic>-23. Species names of the six newly described and one newly recorded species are highlighted in bold in the figure.</p></caption><graphic xmlns:xlink="http://www.w3.org/1999/xlink" xlink:href="imafungus-16-e152685-g002.jpg" position="float" orientation="portrait" xlink:type="simple" id="oo_1392901.jpg"><uri content-type="original_file" xlink:type="simple">https://binary.pensoft.net/fig/1392901</uri></graphic></fig><fig id="F3" position="float" orientation="portrait"><object-id xmlns:xlink="http://www.w3.org/1999/xlink" content-type="doi" xlink:type="simple">10.3897/imafungus.16.152685.figure3</object-id><object-id xmlns:xlink="http://www.w3.org/1999/xlink" content-type="arpha" xlink:type="simple">BDE9DE48-323A-5B8C-BACF-6B2BF5AEC879</object-id><label>Figure 3.</label><caption><p>Morphological variations of <italic><tp:taxon-name><tp:taxon-name-part taxon-name-part-type="genus" reg="Morchella">M.</tp:taxon-name-part><tp:taxon-name-part taxon-name-part-type="species" reg="diversa">diversa</tp:taxon-name-part></tp:taxon-name></italic> ascocarps at different developmental stages and in various environments. All specimens were collected in Chongqing, China.</p></caption><graphic xmlns:xlink="http://www.w3.org/1999/xlink" xlink:href="imafungus-16-e152685-g003.jpg" position="float" orientation="portrait" xlink:type="simple" id="oo_1392902.jpg"><uri content-type="original_file" xlink:type="simple">https://binary.pensoft.net/fig/1392902</uri></graphic></fig><fig id="F9" position="float" orientation="portrait"><object-id xmlns:xlink="http://www.w3.org/1999/xlink" content-type="doi" xlink:type="simple">10.3897/imafungus.16.152685.figure9</object-id><object-id xmlns:xlink="http://www.w3.org/1999/xlink" content-type="arpha" xlink:type="simple">02A37F13-A20A-5260-A983-3AFB955BCCE6</object-id><label>Figure 9.</label><caption><p>Morphological characteristics of new species, <italic><tp:taxon-name><tp:taxon-name-part taxon-name-part-type="genus" reg="Morchella">Morchella</tp:taxon-name-part><tp:taxon-name-part taxon-name-part-type="species" reg="universitatis">universitatis</tp:taxon-name-part></tp:taxon-name></italic>, <italic><tp:taxon-name><tp:taxon-name-part taxon-name-part-type="genus" reg="Morchella">Morchella</tp:taxon-name-part><tp:taxon-name-part taxon-name-part-type="species" reg="montana">montana</tp:taxon-name-part></tp:taxon-name></italic>, <italic><tp:taxon-name><tp:taxon-name-part taxon-name-part-type="genus" reg="Morchella">Morchella</tp:taxon-name-part><tp:taxon-name-part taxon-name-part-type="species" reg="diversa">diversa</tp:taxon-name-part></tp:taxon-name></italic>, and one new record, <italic><tp:taxon-name><tp:taxon-name-part taxon-name-part-type="genus" reg="Morchella">Morchella</tp:taxon-name-part><tp:taxon-name-part taxon-name-part-type="species" reg="nipponensis">nipponensis</tp:taxon-name-part></tp:taxon-name></italic>. A. Macro- and micro-morphological character of <italic><tp:taxon-name><tp:taxon-name-part taxon-name-part-type="genus" reg="Morchella">Morchella</tp:taxon-name-part><tp:taxon-name-part taxon-name-part-type="species" reg="universitatis">universitatis</tp:taxon-name-part></tp:taxon-name></italic> sp. nov. (FCNU1318). A1. Ascocarp. A2. Acroparaphyses. A3. Paraphyses. A4. Ascus. A5. <abbrev xmlns:xlink="http://www.w3.org/1999/xlink" xlink:title="scanning electron microscopy" id="ABBRID0ESWDK" xlink:type="simple">SEM</abbrev> image of an ascospore, with irregular longitudinal and interconnecting transverse ornamentation. B. Macro- and micro-morphological characters of <italic><tp:taxon-name><tp:taxon-name-part taxon-name-part-type="genus" reg="Morchella">Morchella</tp:taxon-name-part><tp:taxon-name-part taxon-name-part-type="species" reg="montana">montana</tp:taxon-name-part></tp:taxon-name></italic> sp. nov. (FCNU1206). B1. Ascocarp. B2. Acroparaphyses. B3. Paraphyses. B4. Ascus. B5. <abbrev xmlns:xlink="http://www.w3.org/1999/xlink" xlink:title="scanning electron microscopy" id="ABBRID0EBXDK" xlink:type="simple">SEM</abbrev> image of an ascospore, with regular longitudinal ornamentation. C. Macro- and micro-morphological characters of <italic><tp:taxon-name><tp:taxon-name-part taxon-name-part-type="genus" reg="Morchella">Morchella</tp:taxon-name-part><tp:taxon-name-part taxon-name-part-type="species" reg="diversa">diversa</tp:taxon-name-part></tp:taxon-name></italic> sp. nov. (FCNU1247). C1. Ascocarp. C2. Acroparaphyses. C3. Paraphyses. C4. Ascus. C5. <abbrev xmlns:xlink="http://www.w3.org/1999/xlink" xlink:title="scanning electron microscopy" id="ABBRID0EQXDK" xlink:type="simple">SEM</abbrev> image of an ascospore, with regular longitudinal ornamentation. D. Macro- and micro-morphological characters of <italic><tp:taxon-name><tp:taxon-name-part taxon-name-part-type="genus" reg="Morchella">Morchella</tp:taxon-name-part><tp:taxon-name-part taxon-name-part-type="species" reg="nipponensis">nipponensis</tp:taxon-name-part></tp:taxon-name></italic> (FCNU1438). D1. Ascocarp. D2. Acroparaphyses. D3. Paraphyses. D4. Ascus. D5. <abbrev xmlns:xlink="http://www.w3.org/1999/xlink" xlink:title="scanning electron microscopy" id="ABBRID0E6XDK" xlink:type="simple">SEM</abbrev> image of an ascospore, with irregular longitudinal and interconnecting transverse ornamentation. Scale bars: 5 μm (A2–A4, B2–B5, C2–C5, D2–D4); 10 μm (A5, D5).</p></caption><graphic xmlns:xlink="http://www.w3.org/1999/xlink" xlink:href="imafungus-16-e152685-g009.jpg" position="float" orientation="portrait" xlink:type="simple" id="oo_1392908.jpg"><uri content-type="original_file" xlink:type="simple">https://binary.pensoft.net/fig/1392908</uri></graphic></fig></tp:treatment-sec><ref-list><ref id="B56"><mixed-citation xmlns:xlink="http://www.w3.org/1999/xlink" xlink:type="simple"><person-group><name name-style="western"><surname>O’Donnell</surname><given-names>K</given-names></name><name name-style="western"><surname>Rooney</surname><given-names>AP</given-names></name><etal/></person-group> (<year>2011</year>) <article-title>Phylogeny and historical biogeography of true morels (<italic><tp:taxon-name><tp:taxon-name-part taxon-name-part-type="genus">Morchella</tp:taxon-name-part></tp:taxon-name></italic>) reveals an early Cretaceous origin and high continental endemism and provincialism in the Holarctic.</article-title><source>Fungal Genetics and Biology</source><volume>48</volume>(<issue>3</issue>): <fpage>252</fpage>–<lpage>265</lpage>. <ext-link xlink:href="10.1016/j.fgb.2010.09.006" ext-link-type="doi" xlink:type="simple">https://doi.org/10.1016/j.fgb.2010.09.006</ext-link></mixed-citation></ref></ref-list></tp:taxon-treatment>
