# Supplementary material for: ﻿Unexpected richness and distinct patterns of Morchella (Ascomycota) species diversity in Chongqing, a notable “Furnace City”: unveiling rich diversity in hot regions
Source: IMA Fungus. 2025 Aug 12;16:e152685. doi: 10.3897/imafungus.16.152685 (PMC12365677; doi:10.3897/imafungus.16.152685)
Supplement: XML Treatment for Morchella nipponensis [file imafungus.16.152685-treatment7.xml]

<!DOCTYPE tp:taxon-treatment
  PUBLIC "-//TaxonX//DTD Taxonomic Treatment Publishing DTD v0 20100105//EN" "tax-treatment-NSO.dtd">
<tp:taxon-treatment xmlns:tp="http://www.plazi.org/taxpub"><tp:treatment-meta><kwd-group><label>Taxon classification</label><kwd>
                <named-content content-type="kingdom">Animalia</named-content>
              </kwd><kwd>
                <named-content content-type="order">Pezizales</named-content>
              </kwd><kwd>
                <named-content content-type="family">Morchellaceae</named-content>
              </kwd></kwd-group><mixed-citation publication-type="journal"><person-group><name><surname>Qin</surname><given-names>Qin</given-names></name><name><surname>Teng</surname><given-names>Yan-Fei</given-names></name><name><surname>Hu</surname><given-names>Wen Shu</given-names></name><name><surname>Wei</surname><given-names>Jing-Yi</given-names></name><name><surname>Yu</surname><given-names>Zhong-Dong</given-names></name><name><surname>Du</surname><given-names>Ping</given-names></name><name><surname>Zhang</surname><given-names>Xiao-Yan</given-names></name><name><surname>Guo</surname><given-names>Xia</given-names></name><name><surname>Chen</surname><given-names>Meng-Qian</given-names></name><name><surname>Wei</surname><given-names>Wei</given-names></name><name><surname>Du</surname><given-names>Xi-Hui</given-names></name></person-group><article-title>﻿Unexpected richness and distinct patterns of <italic><tp:taxon-name><tp:taxon-name-part taxon-name-part-type="genus" reg="Morchella">Morchella</tp:taxon-name-part></tp:taxon-name></italic> (<italic><tp:taxon-name><tp:taxon-name-part taxon-name-part-type="phylum">Ascomycota</tp:taxon-name-part></tp:taxon-name></italic>) species diversity in Chongqing, a notable “Furnace City”: unveiling rich diversity in hot regions</article-title><source>IMA Fungus</source><day>12</day><month>08</month><year>2025</year><volume>16</volume><pub-id pub-id-type="doi">10.3897/imafungus.16.152685</pub-id></mixed-citation></tp:treatment-meta><tp:nomenclature><label>﻿</label><tp:taxon-name>
              <object-id xmlns:xlink="http://www.w3.org/1999/xlink" content-type="arpha" xlink:type="simple">51F9C116-5112-5B98-A134-23F26346081E</object-id>
              <tp:taxon-name-part taxon-name-part-type="genus" reg="Morchella">Morchella</tp:taxon-name-part>
              <tp:taxon-name-part taxon-name-part-type="species" reg="nipponensis">nipponensis</tp:taxon-name-part>
            </tp:taxon-name><tp:taxon-authority>Clowez, Izumi, Lamiable, Shibakusa &amp; P. Alvarado, Mycoscience 63(6): 282 (2022).</tp:taxon-authority><xref ref-type="fig" rid="F2">Figs 2D</xref><xref ref-type="fig" rid="F9">, 9D</xref></tp:nomenclature><tp:treatment-sec sec-type="description" id="SECID0EMKEK"><title>Description.</title><p>Ascomata lanceolate; attached to the stipe with a small sinus; longitudinally pitted and ridged, with primary vertical ridges and some shorter, secondary vertical ridges, and transecting horizontal ridges. Ridges are slender and finely tomentose; yellow-orange or locally becoming orange brown. Large pits, asymmetrical, deep, flat, and irregular in outline and size; glabrous or finely tomentose; primarily elongated vertically. Stipe cylindrical; slightly swollen in the lower half; glabrous or finely mealy with orange-yellow granules. Context whitish; 1–2 mm thick in the hollow hymenophore; thickened and slightly chambered near the base. Sterile inner surface whitish and pubescent.</p><p>Ascospores measuring (15.40-) 15.53–21.34 (-21.61) × (9.13-) 9.56–12.82 (-12.92) μm (Q = 1.19–2.05, Qm = 1.76 ± 0.21), elliptical to ovoid, with nearly irregular longitudinal and interconnecting transverse ridges; contents homogeneous. Asci cylindrical, eight-spored, frequently (248.50-) 266.25–340.92 (-346.30) × (16.98-) 17.11–24.31 (-25.21) μm. Paraphyses, cylindrical in shape, apices generally rounded but occasionally subclavate to clavate; septate, (123.28-) 142.03–365.04 (-367.07) × (11.04-) 12.01–20.75 (-22.92) μm, but difficult to measure their length. Elements on sterile ridges (120.04-) 121.05–185.19 (-195.97) × (10.52-) 11.57–14.9 (-16.31) μm, difficult to measure their length. The number of ascospores in asci observed to vary from two to eight.</p></tp:treatment-sec><tp:treatment-sec sec-type="habitat" id="SECID0ESKEK"><title>Habitat.</title><p>Solitary on the ground around the base of <italic><tp:taxon-name><tp:taxon-name-part taxon-name-part-type="genus" reg="Artemisia">Artemisia</tp:taxon-name-part></tp:taxon-name></italic> sp.</p></tp:treatment-sec><tp:treatment-sec sec-type="distribution" id="SECID0E6KEK"><title>Distribution.</title><p>This species is only known from Chongqing, China, and Japan.</p></tp:treatment-sec><tp:treatment-sec sec-type="material" id="SECID0EELEK"><title>Other specimens examined.</title><p><bold>China • 1</bold>; Chongqing Municipality, Wuxi County, alt. 1697 m, 10 May 2024, Q. Qin (FCNU1436—preserved in the Fungal Herbarium of Chongqing Normal University). <bold>China • 1</bold>; Chongqing Municipality, Wuxi County, alt. 1697 m, 10 May 2024, Q. Qin (FCNU1437—preserved in the Fungal Herbarium of Chongqing Normal University). <bold>China • 1</bold>; Chongqing Municipality, Wuxi County, alt. 1697 m, 10 May 2024, Q. Qin (FCNU1438—preserved in the Fungal Herbarium of Chongqing Normal University).</p></tp:treatment-sec><tp:treatment-sec sec-type="comments" id="SECID0EQLEK"><title>Comments.</title><p><italic><tp:taxon-name><tp:taxon-name-part taxon-name-part-type="genus" reg="Morchella">Morchella</tp:taxon-name-part><tp:taxon-name-part taxon-name-part-type="species" reg="nipponensis">nipponensis</tp:taxon-name-part></tp:taxon-name></italic> is a record new to China. The presence of this species in Chongqing extends its distribution range from Japan to China. That the current disjunct distributions of <italic><tp:taxon-name><tp:taxon-name-part taxon-name-part-type="genus" reg="Morchella">M.</tp:taxon-name-part><tp:taxon-name-part taxon-name-part-type="species" reg="nipponensis">nipponensis</tp:taxon-name-part></tp:taxon-name></italic> in China and Japan are attributed to relatively recent long-distance dispersals or human introductions remains an open question. The macromorphology of the Chinese collection is in accordance with the descriptions of typical <italic><tp:taxon-name><tp:taxon-name-part taxon-name-part-type="genus" reg="Morchella">M.</tp:taxon-name-part><tp:taxon-name-part taxon-name-part-type="species" reg="nipponensis">nipponensis</tp:taxon-name-part></tp:taxon-name></italic>, which was originally described from Japan (<xref ref-type="bibr" rid="B10">Clowez et al. 2022</xref>). Microscopically, the ascospores of Chinese collections are smaller than those reported from Japan, (18-) 20–23.5 (-24) × (10.5-) 11.5–12.5 (-13) µm, but asci are larger than those from Japan by <xref ref-type="bibr" rid="B10">Clowez et al. (2022)</xref>. The multi-gene sequences of <italic><tp:taxon-name><tp:taxon-name-part taxon-name-part-type="genus" reg="Morchella">M.</tp:taxon-name-part><tp:taxon-name-part taxon-name-part-type="species" reg="nipponensis">nipponensis</tp:taxon-name-part></tp:taxon-name></italic> generated from the Chinese collections are closely related to that generated from the Japan collection, and the phylogenetic position of this species is well-settled (Fig. <xref ref-type="fig" rid="F7">7</xref>).</p></tp:treatment-sec><tp:treatment-sec><!--Section generated to contain objects referenced in tp:taxon-treatment.--><fig id="F2" position="float" orientation="portrait"><object-id xmlns:xlink="http://www.w3.org/1999/xlink" content-type="doi" xlink:type="simple">10.3897/imafungus.16.152685.figure2</object-id><object-id xmlns:xlink="http://www.w3.org/1999/xlink" content-type="arpha" xlink:type="simple">40EC0D8A-FECA-53BF-80E6-2903EB783A6B</object-id><label>Figure 2.</label><caption><p>Morphological diversity of representative ascocarps of <italic><tp:taxon-name><tp:taxon-name-part taxon-name-part-type="genus" reg="Morchella">Morchella</tp:taxon-name-part></tp:taxon-name></italic> species collected in Chongqing, China. These ascocarps belong to 12 species from the Esculenta clade (A-F, H-S, V-X, yellow morels) and three from the Elata clade (G, T-U, black morels). A, B. <italic><tp:taxon-name><tp:taxon-name-part taxon-name-part-type="genus" reg="Morchella">M.</tp:taxon-name-part><tp:taxon-name-part taxon-name-part-type="species" reg="chinensis">chinensis</tp:taxon-name-part></tp:taxon-name></italic>. C. <italic><tp:taxon-name><tp:taxon-name-part taxon-name-part-type="genus" reg="Morchella">M.</tp:taxon-name-part><tp:taxon-name-part taxon-name-part-type="species" reg="huoguo">huoguo</tp:taxon-name-part></tp:taxon-name></italic>. D. <italic><tp:taxon-name><tp:taxon-name-part taxon-name-part-type="genus" reg="Morchella">M.</tp:taxon-name-part><tp:taxon-name-part taxon-name-part-type="species" reg="nipponensis">nipponensis</tp:taxon-name-part></tp:taxon-name></italic>. E. <italic><tp:taxon-name><tp:taxon-name-part taxon-name-part-type="genus" reg="Morchella">M.</tp:taxon-name-part><tp:taxon-name-part taxon-name-part-type="species" reg="esculenta">esculenta</tp:taxon-name-part></tp:taxon-name></italic>. F. <italic><tp:taxon-name><tp:taxon-name-part taxon-name-part-type="genus" reg="Morchella">M.</tp:taxon-name-part><tp:taxon-name-part taxon-name-part-type="species" reg="clivicola">clivicola</tp:taxon-name-part></tp:taxon-name></italic>. G. <italic><tp:taxon-name><tp:taxon-name-part taxon-name-part-type="genus" reg="Morchella">M.</tp:taxon-name-part><tp:taxon-name-part taxon-name-part-type="species" reg="diversa">diversa</tp:taxon-name-part></tp:taxon-name></italic>. H–J. <italic><tp:taxon-name><tp:taxon-name-part taxon-name-part-type="genus" reg="Morchella">M.</tp:taxon-name-part><tp:taxon-name-part taxon-name-part-type="species" reg="eoa">eoa</tp:taxon-name-part></tp:taxon-name></italic>. K–L. <italic><tp:taxon-name><tp:taxon-name-part taxon-name-part-type="genus" reg="Morchella">M.</tp:taxon-name-part><tp:taxon-name-part taxon-name-part-type="species" reg="montana">montana</tp:taxon-name-part></tp:taxon-name></italic>. M–R. Juvenile and mature ascocarps of <italic><tp:taxon-name><tp:taxon-name-part taxon-name-part-type="genus" reg="Morchella">M.</tp:taxon-name-part><tp:taxon-name-part taxon-name-part-type="species" reg="universitatis">universitatis</tp:taxon-name-part></tp:taxon-name></italic>. S. <italic><tp:taxon-name><tp:taxon-name-part taxon-name-part-type="genus" reg="Morchella">M.</tp:taxon-name-part><tp:taxon-name-part taxon-name-part-type="species" reg="galilaea">galilaea</tp:taxon-name-part></tp:taxon-name></italic>. T. <italic><tp:taxon-name><tp:taxon-name-part taxon-name-part-type="genus" reg="Morchella">M.</tp:taxon-name-part><tp:taxon-name-part taxon-name-part-type="species" reg="sextelata">sextelata</tp:taxon-name-part></tp:taxon-name></italic>. U. <italic><tp:taxon-name><tp:taxon-name-part taxon-name-part-type="genus" reg="Morchella">M.</tp:taxon-name-part><tp:taxon-name-part taxon-name-part-type="species" reg="pulchella">pulchella</tp:taxon-name-part></tp:taxon-name></italic>. V. <italic>Mes</italic>-10. W. <italic>Mes</italic>-12. X. <italic>Mes</italic>-23. Species names of the six newly described and one newly recorded species are highlighted in bold in the figure.</p></caption><graphic xmlns:xlink="http://www.w3.org/1999/xlink" xlink:href="imafungus-16-e152685-g002.jpg" position="float" orientation="portrait" xlink:type="simple" id="oo_1392901.jpg"><uri content-type="original_file" xlink:type="simple">https://binary.pensoft.net/fig/1392901</uri></graphic></fig><fig id="F9" position="float" orientation="portrait"><object-id xmlns:xlink="http://www.w3.org/1999/xlink" content-type="doi" xlink:type="simple">10.3897/imafungus.16.152685.figure9</object-id><object-id xmlns:xlink="http://www.w3.org/1999/xlink" content-type="arpha" xlink:type="simple">02A37F13-A20A-5260-A983-3AFB955BCCE6</object-id><label>Figure 9.</label><caption><p>Morphological characteristics of new species, <italic><tp:taxon-name><tp:taxon-name-part taxon-name-part-type="genus" reg="Morchella">Morchella</tp:taxon-name-part><tp:taxon-name-part taxon-name-part-type="species" reg="universitatis">universitatis</tp:taxon-name-part></tp:taxon-name></italic>, <italic><tp:taxon-name><tp:taxon-name-part taxon-name-part-type="genus" reg="Morchella">Morchella</tp:taxon-name-part><tp:taxon-name-part taxon-name-part-type="species" reg="montana">montana</tp:taxon-name-part></tp:taxon-name></italic>, <italic><tp:taxon-name><tp:taxon-name-part taxon-name-part-type="genus" reg="Morchella">Morchella</tp:taxon-name-part><tp:taxon-name-part taxon-name-part-type="species" reg="diversa">diversa</tp:taxon-name-part></tp:taxon-name></italic>, and one new record, <italic><tp:taxon-name><tp:taxon-name-part taxon-name-part-type="genus" reg="Morchella">Morchella</tp:taxon-name-part><tp:taxon-name-part taxon-name-part-type="species" reg="nipponensis">nipponensis</tp:taxon-name-part></tp:taxon-name></italic>. A. Macro- and micro-morphological character of <italic><tp:taxon-name><tp:taxon-name-part taxon-name-part-type="genus" reg="Morchella">Morchella</tp:taxon-name-part><tp:taxon-name-part taxon-name-part-type="species" reg="universitatis">universitatis</tp:taxon-name-part></tp:taxon-name></italic> sp. nov. (FCNU1318). A1. Ascocarp. A2. Acroparaphyses. A3. Paraphyses. A4. Ascus. A5. <abbrev xmlns:xlink="http://www.w3.org/1999/xlink" xlink:title="scanning electron microscopy" id="ABBRID0ESWDK" xlink:type="simple">SEM</abbrev> image of an ascospore, with irregular longitudinal and interconnecting transverse ornamentation. B. Macro- and micro-morphological characters of <italic><tp:taxon-name><tp:taxon-name-part taxon-name-part-type="genus" reg="Morchella">Morchella</tp:taxon-name-part><tp:taxon-name-part taxon-name-part-type="species" reg="montana">montana</tp:taxon-name-part></tp:taxon-name></italic> sp. nov. (FCNU1206). B1. Ascocarp. B2. Acroparaphyses. B3. Paraphyses. B4. Ascus. B5. <abbrev xmlns:xlink="http://www.w3.org/1999/xlink" xlink:title="scanning electron microscopy" id="ABBRID0EBXDK" xlink:type="simple">SEM</abbrev> image of an ascospore, with regular longitudinal ornamentation. C. Macro- and micro-morphological characters of <italic><tp:taxon-name><tp:taxon-name-part taxon-name-part-type="genus" reg="Morchella">Morchella</tp:taxon-name-part><tp:taxon-name-part taxon-name-part-type="species" reg="diversa">diversa</tp:taxon-name-part></tp:taxon-name></italic> sp. nov. (FCNU1247). C1. Ascocarp. C2. Acroparaphyses. C3. Paraphyses. C4. Ascus. C5. <abbrev xmlns:xlink="http://www.w3.org/1999/xlink" xlink:title="scanning electron microscopy" id="ABBRID0EQXDK" xlink:type="simple">SEM</abbrev> image of an ascospore, with regular longitudinal ornamentation. D. Macro- and micro-morphological characters of <italic><tp:taxon-name><tp:taxon-name-part taxon-name-part-type="genus" reg="Morchella">Morchella</tp:taxon-name-part><tp:taxon-name-part taxon-name-part-type="species" reg="nipponensis">nipponensis</tp:taxon-name-part></tp:taxon-name></italic> (FCNU1438). D1. Ascocarp. D2. Acroparaphyses. D3. Paraphyses. D4. Ascus. D5. <abbrev xmlns:xlink="http://www.w3.org/1999/xlink" xlink:title="scanning electron microscopy" id="ABBRID0E6XDK" xlink:type="simple">SEM</abbrev> image of an ascospore, with irregular longitudinal and interconnecting transverse ornamentation. Scale bars: 5 μm (A2–A4, B2–B5, C2–C5, D2–D4); 10 μm (A5, D5).</p></caption><graphic xmlns:xlink="http://www.w3.org/1999/xlink" xlink:href="imafungus-16-e152685-g009.jpg" position="float" orientation="portrait" xlink:type="simple" id="oo_1392908.jpg"><uri content-type="original_file" xlink:type="simple">https://binary.pensoft.net/fig/1392908</uri></graphic></fig><fig id="F7" position="float" orientation="portrait"><object-id xmlns:xlink="http://www.w3.org/1999/xlink" content-type="doi" xlink:type="simple">10.3897/imafungus.16.152685.figure7</object-id><object-id xmlns:xlink="http://www.w3.org/1999/xlink" content-type="arpha" xlink:type="simple">A6CCB595-3742-555A-A191-EF91F3A82BB3</object-id><label>Figure 7.</label><caption><p>The phylogenetic tree of 48 species in the Esculenta clade of <italic><tp:taxon-name><tp:taxon-name-part taxon-name-part-type="genus" reg="Morchella">Morchella</tp:taxon-name-part></tp:taxon-name></italic>. It’s inferred from <abbrev xmlns:xlink="http://www.w3.org/1999/xlink" xlink:title="Maximum likelihood" id="ABBRID0EBDCK" xlink:type="simple">ML</abbrev> analyses based on the concatenated dataset (<abbrev xmlns:xlink="http://www.w3.org/1999/xlink" xlink:title="internal transcribed spacer" id="ABBRID0EFDCK" xlink:type="simple">ITS</abbrev>, <italic>EF1-a</italic>, <italic><abbrev xmlns:xlink="http://www.w3.org/1999/xlink" xlink:title="RNA polymerase largest subunit" id="ABBRID0EMDCK" xlink:type="simple">RPB1</abbrev></italic>, and <italic><abbrev xmlns:xlink="http://www.w3.org/1999/xlink" xlink:title="RNA polymerase second largest subunit" id="ABBRID0ERDCK" xlink:type="simple">RPB2</abbrev></italic>) generated from 115 sequences. Bootstrap values over 75% and Bayesian posterior probabilities over 0.95 are shown on the branches. The differently colored branches correspond to the thirteen species identified from Chongqing in the Esculenta clade of <italic><tp:taxon-name><tp:taxon-name-part taxon-name-part-type="genus" reg="Morchella">Morchella</tp:taxon-name-part></tp:taxon-name></italic>. Sequences generated from newly collected specimens in this study are indicated in bold. The five newly described species are marked with a red star, and the newly recorded species is indicated with a red dot. The species names of the newly described and recorded species are highlighted in bold. The holotype specimens for each new species are indicated by the bold “<bold>T</bold>” following their specimen names.</p></caption><graphic xmlns:xlink="http://www.w3.org/1999/xlink" xlink:href="imafungus-16-e152685-g007.jpg" position="float" orientation="portrait" xlink:type="simple" id="oo_1392906.jpg"><uri content-type="original_file" xlink:type="simple">https://binary.pensoft.net/fig/1392906</uri></graphic></fig></tp:treatment-sec><ref-list><ref id="B10"><mixed-citation xmlns:xlink="http://www.w3.org/1999/xlink" xlink:type="simple"><person-group><name name-style="western"><surname>Clowez</surname><given-names>P</given-names></name><name name-style="western"><surname>Izumi</surname><given-names>T</given-names></name><etal/></person-group> (<year>2022</year>) <article-title><italic><tp:taxon-name><tp:taxon-name-part taxon-name-part-type="genus">Morchella</tp:taxon-name-part><tp:taxon-name-part taxon-name-part-type="species">nipponensis</tp:taxon-name-part></tp:taxon-name></italic> sp. nov. (<italic><tp:taxon-name><tp:taxon-name-part taxon-name-part-type="phylum">Ascomycota</tp:taxon-name-part></tp:taxon-name></italic>, <italic><tp:taxon-name><tp:taxon-name-part taxon-name-part-type="order">Pezizales</tp:taxon-name-part></tp:taxon-name></italic>): a paleoendemic species of section <tp:taxon-name><tp:taxon-name-part taxon-name-part-type="genus"/><tp:taxon-name-part taxon-name-part-type="section">Morchella</tp:taxon-name-part></tp:taxon-name> discovered in Japan.</article-title><source>Mycoscience</source><volume>63</volume>(<issue>6</issue>): <fpage>274</fpage>–<lpage>283</lpage>. <ext-link xlink:href="10.47371/mycosci.2022.08.005" ext-link-type="doi" xlink:type="simple">https://doi.org/10.47371/mycosci.2022.08.005</ext-link></mixed-citation></ref></ref-list></tp:taxon-treatment>
